# Supplementary material for: The 1:1 adduct of caffeine and 2-(1,3-dioxoisoindolin-2-yl)acetic acid
Source: Acta Crystallogr Sect E Struct Rep Online. 2011 Aug 2;67(Pt 9):o2240. doi: 10.1107/S1600536811030182 (PMC3200756; doi:10.1107/S1600536811030182)
Supplement: Supplementary file 1 [file e-67-o2240-sup1.cif]

##############################################################################
#                                                                            #
# This CIF contains the data in a paper accepted for publication in          #
# Acta Crystallographica Section E. It conforms to the requirements of       #
# Notes for Authors for Acta Crystallographica Section E, and has been       #
# peer reviewed under the auspices of the IUCr Commission on Journals.       #
#                                                                            #
# Full details of the Crystallographic Information File format               #
# are given in the paper "The Crystallographic Information File (CIF):       #
# a New Standard Archive File for Crystallography" by S. R. Hall, F. H.      #
# Allen and I. D. Brown [Acta Cryst. (1991), A47, 655-685].                  #
#                                                                            #
# The current version of the core CIF dictionary is obtainable from          #
# ftp://ftp.iucr.org/pub/cif_core.dic.                                       #
#                                                                            #
# Software is freely available for graphical display of the structure(s)     #
# in this CIF. For information consult the CIF software page                 #
# http://www.iucr.org/resources/cif/software.                                #
#                                                                            #
# This file may be used for bona fide research purposes within the           #
# scientific community so long as proper attribution is given to the journal # 
# article from which it was obtained.                                        #
#                                                                            #
##############################################################################
data_global
_audit_creation_method     'SHELXL97'
_journal_date_recd_electronic     2011-07-03
_journal_date_accepted     2011-07-26
_journal_name_full     'Acta Crystallographica, Section E'
_journal_year     2011
_journal_volume     67
_journal_issue      9
_journal_page_first     o2240
_journal_page_last     o2240
_journal_paper_category     QO
_journal_coeditor_code     DS2126
_publ_contact_author_name     'Saeed, Sohail'
_publ_contact_author_address
;
Department of Chemistry, Research Complex
Allama Iqbal Open University
Islamabad 44000, Pakistan
;
_publ_contact_author_email     sohail262001@yahoo.com
_publ_contact_author_fax     '092-51-925-0081'
_publ_contact_author_phone     '092-51-925-0081'
_publ_section_title
;
The 1:1 cocrystal of caffeine and 2-(1,3-dioxoisoindolin-2-yl)acetic acid
;
loop_
    _publ_author_name
    _publ_author_footnote
    _publ_author_address
    'Bhatti, Moazzam H.' .
;
Department of Chemistry, Research Complex, Allama Iqbal Open University,
Islamabad 44000,
Pakistan
;
    'Yunus, Uzma' .
;
Department of Chemistry, Research Complex, Allama Iqbal Open University,
Islamabad 44000,
Pakistan
;
    'Saeed, Sohail' .
;
Department of Chemistry, Research Complex, Allama Iqbal Open University,
Islamabad 44000,
Pakistan
;
    'Shah, Syed Raza' .
;
Department of Chemistry, Research Complex, Allama Iqbal Open University,
Islamabad 44000,
Pakistan
;
    'Wong, Wing-Tak' .
;
Department of Chemistry
The University of Hong Kong
Pokfulam Road, Pokfulam,
Hong Kong SAR,
People's Republic of China
;
data_I
_audit_creation_method     SHELXL-97
_chemical_name_systematic
;
2-(1,3-dioxoisoindolin-2-yl)acetic acid--
1,3,7-trimethyl-1,2,3,6-tetrahydro-7<i>H</i>-purine-2,6-dione (1/1)
;
_chemical_name_common     ?
_chemical_formula_moiety     'C8 H10 N4 O2, C10 H7 N O4'
_chemical_formula_sum     'C18 H17 N5 O6'
_chemical_formula_iupac     'C8 H10 N4 O2, C10 H7 N O4'
_chemical_formula_weight     399.37
_chemical_melting_point     ?
_symmetry_cell_setting     monoclinic
_symmetry_space_group_name_H-M     'P 21/n'
_symmetry_space_group_name_Hall     '-P 2yn'
loop_
    _symmetry_equiv_pos_as_xyz
    'x, y, z'
    '-x+1/2, y+1/2, -z+1/2'
    '-x, -y, -z'
    'x-1/2, -y-1/2, z-1/2'
_cell_length_a     14.6595(5)
_cell_length_b     4.6567(2)
_cell_length_c     26.5281(8)
_cell_angle_alpha     90.00
_cell_angle_beta     101.408(2)
_cell_angle_gamma     90.00
_cell_volume     1775.16(11)
_cell_formula_units_Z     4
_cell_measurement_reflns_used     2850
_cell_measurement_theta_min     2.85
_cell_measurement_theta_max     23.03
_cell_measurement_temperature     296(2)
_exptl_crystal_description     needle
_exptl_crystal_colour     colourless
_exptl_crystal_size_max     0.48
_exptl_crystal_size_mid     0.16
_exptl_crystal_size_min     0.10
_exptl_crystal_density_diffrn     1.494
_exptl_crystal_density_meas     ?
_exptl_crystal_density_method     'not measured'
_exptl_crystal_F_000     832
_exptl_absorpt_coefficient_mu     0.115
_exptl_absorpt_correction_type     multi-scan
_exptl_absorpt_process_details     '(SADABS; Sheldrick, 2008<i>b</i>)'
_exptl_absorpt_correction_T_min     0.9468
_exptl_absorpt_correction_T_max     0.9886
_exptl_special_details     ?
_diffrn_ambient_temperature     296(2)
_diffrn_radiation_type     MoK\a
_diffrn_radiation_wavelength     0.71073
_diffrn_radiation_source     'fine-focus sealed tube'
_diffrn_radiation_monochromator     graphite
_diffrn_measurement_device_type     'Bruker APEXII CCD'
_diffrn_measurement_method     '\w and \f scan'
_diffrn_detector_area_resol_mean     ?
_diffrn_reflns_number     20916
_diffrn_reflns_av_R_equivalents     0.0454
_diffrn_reflns_av_sigmaI/netI     0.0328
_diffrn_reflns_theta_min     1.57
_diffrn_reflns_theta_max     25.68
_diffrn_reflns_theta_full     25.68
_diffrn_measured_fraction_theta_max     1.000
_diffrn_measured_fraction_theta_full     1.000
_diffrn_reflns_limit_h_min     -17
_diffrn_reflns_limit_h_max     17
_diffrn_reflns_limit_k_min     -5
_diffrn_reflns_limit_k_max     5
_diffrn_reflns_limit_l_min     -32
_diffrn_reflns_limit_l_max     32
_diffrn_standards_number     0
_diffrn_standards_interval_count     .
_diffrn_standards_interval_time     .
_diffrn_standards_decay_%     ?
_refine_special_details
;
Refinement of <i>F</i>^2^ against ALL reflections. The weighted <i>R</i>-factor
<i>wR</i> and goodness of fit <i>S</i> are based on <i>F</i>^2^, conventional
<i>R</i>-factors <i>R</i> are based on <i>F</i>, with <i>F</i> set to zero for
negative <i>F</i>^2^. The threshold expression of <i>F</i>^2^ >
\s(<i>F</i>^2^) is used only for calculating <i>R</i>-factors(gt) <i>etc</i>.
and is not relevant to the choice of reflections for refinement.
<i>R</i>-factors based on <i>F</i>^2^ are statistically about twice as large
as those based on <i>F</i>, and <i>R</i>- factors based on ALL data will be
even larger.
;
_reflns_number_total     3373
_reflns_number_gt     2268
_reflns_threshold_expression     I>2\s(I)
_refine_ls_structure_factor_coef     Fsqd
_refine_ls_matrix_type     full
_refine_ls_R_factor_all     0.0737
_refine_ls_R_factor_gt     0.0442
_refine_ls_wR_factor_gt     0.1115
_refine_ls_wR_factor_ref     0.1298
_refine_ls_goodness_of_fit_ref     1.032
_refine_ls_restrained_S_all     1.032
_refine_ls_number_reflns     3373
_refine_ls_number_parameters     269
_refine_ls_number_restraints     0
_refine_ls_hydrogen_treatment     mixed
_refine_ls_weighting_scheme     calc
_refine_ls_weighting_details
         'calc w=1/[\s^2^(Fo^2^)+(0.0683P)^2^+0.2661P] where P=(Fo^2^+2Fc^2^)/3'
_atom_sites_solution_hydrogens     geom
_atom_sites_solution_primary     direct
_atom_sites_solution_secondary     difmap
_refine_ls_shift/su_max     0.005
_refine_ls_shift/su_mean     0.000
_refine_diff_density_max     0.204
_refine_diff_density_min     -0.206
_refine_ls_extinction_method     none
_refine_ls_extinction_coef     ?
loop_
    _atom_type_symbol
    _atom_type_description
    _atom_type_scat_dispersion_real
    _atom_type_scat_dispersion_imag
    _atom_type_scat_source
    'C' 'C' 0.0033 0.0016
                         'International Tables Vol C Tables 4.2.6.8 and 6.1.1.4'
    'H' 'H' 0.0000 0.0000
                         'International Tables Vol C Tables 4.2.6.8 and 6.1.1.4'
    'N' 'N' 0.0061 0.0033
                         'International Tables Vol C Tables 4.2.6.8 and 6.1.1.4'
    'O' 'O' 0.0106 0.0060
                         'International Tables Vol C Tables 4.2.6.8 and 6.1.1.4'
_computing_data_collection     'APEX2 (Bruker, 2007)'
_computing_cell_refinement     'APEX2 (Bruker, 2007)'
_computing_data_reduction     'SAINT (Bruker, 2007)'
_computing_structure_solution     'SHELXS97 (Sheldrick, 2008<i>a</i>)'
_computing_structure_refinement     'SHELXL97 (Sheldrick, 2008<i>a</i>)'
_computing_molecular_graphics     'Mercury (Macrae <i>et al.</i>, 2008)'
_computing_publication_material     'SHELXL97 (Sheldrick, 2008<i>a</i>)'
loop_
    _atom_site_type_symbol
    _atom_site_label
    _atom_site_fract_x
    _atom_site_fract_y
    _atom_site_fract_z
    _atom_site_U_iso_or_equiv
    _atom_site_adp_type
    _atom_site_calc_flag
    _atom_site_refinement_flags
    _atom_site_occupancy
    _atom_site_symmetry_multiplicity
    _atom_site_disorder_assembly
    _atom_site_disorder_group
    O O1 0.22787(11) 0.5983(3) 0.16097(6) 0.0524(4) Uani d . 1 1 . .
    H H1 0.293(2) 0.537(6) 0.1631(11) 0.096(9) Uiso d . 1 1 . .
    O O2 0.29779(10) 0.9442(3) 0.21235(6) 0.0574(4) Uani d . 1 1 . .
    O O3 -0.01236(11) 0.5371(4) 0.21311(6) 0.0592(4) Uani d . 1 1 . .
    O O4 0.08996(11) 1.0227(4) 0.08551(6) 0.0630(5) Uani d . 1 1 . .
    O O5 0.68437(11) 0.0115(4) 0.15118(7) 0.0657(5) Uani d . 1 1 . .
    O O6 0.42324(13) -0.2400(4) 0.03383(6) 0.0715(5) Uani d . 1 1 . .
    N N1 0.05672(10) 0.8102(4) 0.15825(6) 0.0416(4) Uani d . 1 1 . .
    N N2 0.55660(11) 0.4293(4) 0.19480(6) 0.0420(4) Uani d . 1 1 . .
    N N3 0.55304(13) -0.1112(4) 0.09235(7) 0.0489(5) Uani d . 1 1 . .
    N N4 0.40577(12) 0.0946(4) 0.09313(6) 0.0440(4) Uani d . 1 1 . .
    N N5 0.40629(11) 0.4590(4) 0.15872(6) 0.0409(4) Uani d . 1 1 . .
    C C1 0.22844(14) 0.8265(5) 0.19031(8) 0.0408(5) Uani d . 1 1 . .
    C C2 0.13310(13) 0.9294(5) 0.19542(8) 0.0459(5) Uani d . 1 1 . .
    H H2A 0.1237 0.8825 0.2297 0.055 Uiso calc R 1 1 . .
    H H2B 0.1313 1.1369 0.1922 0.055 Uiso calc R 1 1 . .
    C C3 0.04313(14) 0.8602(5) 0.10534(8) 0.0451(5) Uani d . 1 1 . .
    C C4 -0.03699(14) 0.6796(5) 0.08152(8) 0.0430(5) Uani d . 1 1 . .
    C C5 -0.07858(17) 0.6416(6) 0.03054(9) 0.0577(6) Uani d . 1 1 . .
    H H5 -0.0582 0.7406 0.0044 0.069 Uiso calc R 1 1 . .
    C C6 -0.15203(19) 0.4493(6) 0.02013(10) 0.0683(8) Uani d . 1 1 . .
    H H6 -0.1806 0.4149 -0.0139 0.082 Uiso calc R 1 1 . .
    C C7 -0.18374(17) 0.3079(6) 0.05892(11) 0.0683(7) Uani d . 1 1 . .
    H H7 -0.2340 0.1831 0.0505 0.082 Uiso calc R 1 1 . .
    C C8 -0.14258(15) 0.3469(5) 0.11024(10) 0.0568(6) Uani d . 1 1 . .
    H H8 -0.1640 0.2516 0.1364 0.068 Uiso calc R 1 1 . .
    C C9 -0.06796(13) 0.5348(5) 0.12049(8) 0.0434(5) Uani d . 1 1 . .
    C C10 -0.00813(14) 0.6162(5) 0.17002(8) 0.0425(5) Uani d . 1 1 . .
    C C11 0.47493(14) 0.5566(5) 0.19502(8) 0.0420(5) Uani d . 1 1 . .
    H H11 0.4670 0.6994 0.2183 0.050 Uiso calc R 1 1 . .
    C C12 0.54018(13) 0.2291(4) 0.15529(7) 0.0389(5) Uani d . 1 1 . .
    C C13 0.60057(15) 0.0424(5) 0.13510(9) 0.0466(6) Uani d . 1 1 . .
    C C14 0.45764(16) -0.0942(5) 0.07064(8) 0.0488(6) Uani d . 1 1 . .
    C C15 0.44793(13) 0.2549(4) 0.13435(7) 0.0372(5) Uani d . 1 1 . .
    C C16 0.64351(16) 0.4833(6) 0.23127(9) 0.0610(7) Uani d . 1 1 . .
    H H16A 0.6928 0.5142 0.2128 0.073 Uiso calc R 1 1 . .
    H H16B 0.6582 0.3206 0.2536 0.073 Uiso calc R 1 1 . .
    H H16C 0.6366 0.6506 0.2513 0.073 Uiso calc R 1 1 . .
    C C17 0.60798(19) -0.3018(6) 0.06585(10) 0.0692(8) Uani d . 1 1 . .
    H H17A 0.6630 -0.3617 0.0895 0.083 Uiso calc R 1 1 . .
    H H17B 0.6253 -0.2010 0.0376 0.083 Uiso calc R 1 1 . .
    H H17C 0.5715 -0.4673 0.0531 0.083 Uiso calc R 1 1 . .
    C C18 0.30650(16) 0.1200(6) 0.07221(10) 0.0652(7) Uani d . 1 1 . .
    H H18A 0.2970 0.1605 0.0361 0.078 Uiso calc R 1 1 . .
    H H18B 0.2810 0.2732 0.0893 0.078 Uiso calc R 1 1 . .
    H H18C 0.2761 -0.0569 0.0775 0.078 Uiso calc R 1 1 . .
loop_
    _atom_site_aniso_label
    _atom_site_aniso_U_11
    _atom_site_aniso_U_22
    _atom_site_aniso_U_33
    _atom_site_aniso_U_12
    _atom_site_aniso_U_13
    _atom_site_aniso_U_23
    O1 0.0379(9) 0.0535(10) 0.0644(10) 0.0043(7) 0.0064(7) -0.0183(8)
    O2 0.0371(9) 0.0605(10) 0.0714(11) -0.0044(8) 0.0033(8) -0.0154(8)
    O3 0.0578(10) 0.0744(11) 0.0468(9) 0.0017(9) 0.0134(8) 0.0143(8)
    O4 0.0560(10) 0.0731(11) 0.0613(11) -0.0102(9) 0.0155(8) 0.0140(9)
    O5 0.0414(10) 0.0730(12) 0.0859(13) 0.0115(8) 0.0208(9) 0.0056(9)
    O6 0.0895(13) 0.0668(12) 0.0590(11) -0.0085(10) 0.0171(9) -0.0233(10)
    N1 0.0319(9) 0.0526(10) 0.0395(10) 0.0017(8) 0.0047(7) 0.0017(8)
    N2 0.0363(9) 0.0465(10) 0.0430(10) -0.0046(8) 0.0077(8) 0.0009(8)
    N3 0.0544(12) 0.0428(10) 0.0551(12) 0.0053(9) 0.0244(9) -0.0002(9)
    N4 0.0429(10) 0.0444(10) 0.0441(10) -0.0007(8) 0.0071(8) -0.0040(9)
    N5 0.0370(9) 0.0433(10) 0.0431(10) 0.0023(8) 0.0095(8) -0.0031(8)
    C1 0.0369(11) 0.0441(12) 0.0404(12) 0.0010(10) 0.0054(9) 0.0014(10)
    C2 0.0374(11) 0.0496(13) 0.0489(13) 0.0055(10) 0.0043(10) -0.0073(10)
    C3 0.0381(11) 0.0517(13) 0.0464(13) 0.0073(10) 0.0105(10) 0.0073(11)
    C4 0.0374(11) 0.0473(12) 0.0435(12) 0.0077(10) 0.0058(9) -0.0001(10)
    C5 0.0557(14) 0.0676(16) 0.0465(14) 0.0128(13) 0.0020(11) -0.0001(12)
    C6 0.0584(16) 0.0771(18) 0.0600(17) 0.0108(15) -0.0113(13) -0.0173(15)
    C7 0.0463(14) 0.0640(17) 0.089(2) -0.0028(13) 0.0006(14) -0.0178(16)
    C8 0.0416(13) 0.0570(15) 0.0723(17) -0.0018(11) 0.0123(12) -0.0043(13)
    C9 0.0317(11) 0.0460(12) 0.0520(13) 0.0060(9) 0.0075(10) -0.0005(10)
    C10 0.0360(11) 0.0482(12) 0.0437(13) 0.0096(10) 0.0092(9) 0.0049(10)
    C11 0.0456(12) 0.0429(12) 0.0396(12) -0.0009(10) 0.0132(10) -0.0028(10)
    C12 0.0357(11) 0.0398(11) 0.0428(12) 0.0008(9) 0.0120(9) 0.0016(10)
    C13 0.0422(13) 0.0466(13) 0.0544(14) 0.0034(10) 0.0180(11) 0.0101(11)
    C14 0.0604(15) 0.0434(13) 0.0456(13) -0.0026(11) 0.0178(11) -0.0010(11)
    C15 0.0382(11) 0.0367(11) 0.0382(11) -0.0005(9) 0.0112(9) 0.0003(9)
    C16 0.0437(13) 0.0752(17) 0.0599(15) -0.0102(12) -0.0005(11) -0.0039(13)
    C17 0.0885(19) 0.0551(15) 0.0776(18) 0.0166(14) 0.0492(15) 0.0015(14)
    C18 0.0476(14) 0.0845(19) 0.0581(15) -0.0007(14) -0.0024(11) -0.0162(14)
_geom_special_details
;
All e.s.d.'s (except the e.s.d. in the dihedral angle between two l.s. planes)
are estimated using the full covariance matrix. The cell e.s.d.'s are taken
into account individually in the estimation of e.s.d.'s in distances, angles
and torsion angles; correlations between e.s.d.'s in cell parameters are only
used when they are defined by crystal symmetry. An approximate (isotropic)
treatment of cell e.s.d.'s is used for estimating e.s.d.'s involving l.s.
planes.
;
loop_
    _geom_bond_atom_site_label_1
    _geom_bond_atom_site_label_2
    _geom_bond_site_symmetry_2
    _geom_bond_distance
    _geom_bond_publ_flag
    O1 C1 . 1.316(2) ?
    O1 H1 . 0.98(3) ?
    O2 C1 . 1.200(2) ?
    O3 C10 . 1.214(2) ?
    O4 C3 . 1.210(2) ?
    O5 C13 . 1.227(3) ?
    O6 C14 . 1.214(3) ?
    N1 C10 . 1.391(3) ?
    N1 C3 . 1.398(3) ?
    N1 C2 . 1.448(2) ?
    N2 C11 . 1.337(3) ?
    N2 C12 . 1.388(3) ?
    N2 C16 . 1.461(3) ?
    N3 C13 . 1.404(3) ?
    N3 C14 . 1.405(3) ?
    N3 C17 . 1.468(3) ?
    N4 C15 . 1.367(2) ?
    N4 C14 . 1.374(3) ?
    N4 C18 . 1.456(3) ?
    N5 C11 . 1.328(3) ?
    N5 C15 . 1.360(2) ?
    C1 C2 . 1.509(3) ?
    C2 H2A . 0.9700 ?
    C2 H2B . 0.9700 ?
    C3 C4 . 1.481(3) ?
    C4 C5 . 1.380(3) ?
    C4 C9 . 1.384(3) ?
    C5 C6 . 1.386(4) ?
    C5 H5 . 0.9300 ?
    C6 C7 . 1.378(4) ?
    C6 H6 . 0.9300 ?
    C7 C8 . 1.388(3) ?
    C7 H7 . 0.9300 ?
    C8 C9 . 1.385(3) ?
    C8 H8 . 0.9300 ?
    C9 C10 . 1.478(3) ?
    C11 H11 . 0.9300 ?
    C12 C15 . 1.362(3) ?
    C12 C13 . 1.419(3) ?
    C16 H16A . 0.9600 ?
    C16 H16B . 0.9600 ?
    C16 H16C . 0.9600 ?
    C17 H17A . 0.9600 ?
    C17 H17B . 0.9600 ?
    C17 H17C . 0.9600 ?
    C18 H18A . 0.9600 ?
    C18 H18B . 0.9600 ?
    C18 H18C . 0.9600 ?
loop_
    _geom_angle_atom_site_label_1
    _geom_angle_atom_site_label_2
    _geom_angle_atom_site_label_3
    _geom_angle_site_symmetry_1
    _geom_angle_site_symmetry_3
    _geom_angle
    _geom_angle_publ_flag
    C1 O1 H1 . . 107.9(17) ?
    C10 N1 C3 . . 111.45(17) ?
    C10 N1 C2 . . 124.52(17) ?
    C3 N1 C2 . . 123.87(17) ?
    C11 N2 C12 . . 106.23(16) ?
    C11 N2 C16 . . 125.80(19) ?
    C12 N2 C16 . . 127.89(18) ?
    C13 N3 C14 . . 126.66(18) ?
    C13 N3 C17 . . 117.6(2) ?
    C14 N3 C17 . . 115.7(2) ?
    C15 N4 C14 . . 119.71(18) ?
    C15 N4 C18 . . 121.35(18) ?
    C14 N4 C18 . . 118.94(19) ?
    C11 N5 C15 . . 103.71(16) ?
    O2 C1 O1 . . 124.22(19) ?
    O2 C1 C2 . . 121.44(19) ?
    O1 C1 C2 . . 114.33(18) ?
    N1 C2 C1 . . 114.98(17) ?
    N1 C2 H2A . . 108.5 ?
    C1 C2 H2A . . 108.5 ?
    N1 C2 H2B . . 108.5 ?
    C1 C2 H2B . . 108.5 ?
    H2A C2 H2B . . 107.5 ?
    O4 C3 N1 . . 124.1(2) ?
    O4 C3 C4 . . 129.8(2) ?
    N1 C3 C4 . . 106.10(17) ?
    C5 C4 C9 . . 121.5(2) ?
    C5 C4 C3 . . 130.5(2) ?
    C9 C4 C3 . . 107.92(17) ?
    C4 C5 C6 . . 116.9(2) ?
    C4 C5 H5 . . 121.5 ?
    C6 C5 H5 . . 121.5 ?
    C7 C6 C5 . . 121.6(2) ?
    C7 C6 H6 . . 119.2 ?
    C5 C6 H6 . . 119.2 ?
    C6 C7 C8 . . 121.7(2) ?
    C6 C7 H7 . . 119.2 ?
    C8 C7 H7 . . 119.2 ?
    C9 C8 C7 . . 116.6(2) ?
    C9 C8 H8 . . 121.7 ?
    C7 C8 H8 . . 121.7 ?
    C4 C9 C8 . . 121.6(2) ?
    C4 C9 C10 . . 108.32(18) ?
    C8 C9 C10 . . 130.1(2) ?
    O3 C10 N1 . . 125.0(2) ?
    O3 C10 C9 . . 128.9(2) ?
    N1 C10 C9 . . 106.19(17) ?
    N5 C11 N2 . . 113.31(18) ?
    N5 C11 H11 . . 123.3 ?
    N2 C11 H11 . . 123.3 ?
    C15 C12 N2 . . 105.00(17) ?
    C15 C12 C13 . . 122.92(19) ?
    N2 C12 C13 . . 131.95(19) ?
    O5 C13 N3 . . 121.6(2) ?
    O5 C13 C12 . . 126.7(2) ?
    N3 C13 C12 . . 111.71(18) ?
    O6 C14 N4 . . 122.0(2) ?
    O6 C14 N3 . . 121.3(2) ?
    N4 C14 N3 . . 116.71(19) ?
    N5 C15 C12 . . 111.75(17) ?
    N5 C15 N4 . . 125.98(18) ?
    C12 C15 N4 . . 122.25(18) ?
    N2 C16 H16A . . 109.5 ?
    N2 C16 H16B . . 109.5 ?
    H16A C16 H16B . . 109.5 ?
    N2 C16 H16C . . 109.5 ?
    H16A C16 H16C . . 109.5 ?
    H16B C16 H16C . . 109.5 ?
    N3 C17 H17A . . 109.5 ?
    N3 C17 H17B . . 109.5 ?
    H17A C17 H17B . . 109.5 ?
    N3 C17 H17C . . 109.5 ?
    H17A C17 H17C . . 109.5 ?
    H17B C17 H17C . . 109.5 ?
    N4 C18 H18A . . 109.5 ?
    N4 C18 H18B . . 109.5 ?
    H18A C18 H18B . . 109.5 ?
    N4 C18 H18C . . 109.5 ?
    H18A C18 H18C . . 109.5 ?
    H18B C18 H18C . . 109.5 ?
loop_
    _geom_hbond_atom_site_label_D
    _geom_hbond_atom_site_label_H
    _geom_hbond_atom_site_label_A
    _geom_hbond_site_symmetry_A
    _geom_hbond_distance_DH
    _geom_hbond_distance_HA
    _geom_hbond_distance_DA
    _geom_hbond_angle_DHA
    O1 H1 N5 . 0.98(3) 1.73(3) 2.707(2) 171(3)
_iucr_refine_instructions_details
;
TITL  SS-MHB-11_21-April-2011
CELL  0.71073 14.65950 4.65670 26.52810 90.000 101.408 90.000
ZERR  4 0.00050 0.00020 0.00080 0.000 0.002 0.000
LATT 1
SYMM .50-X, .50+Y, .50-Z
SFAC C H N O
UNIT 72 68 20 24
SHEL 99999.000000 0.82
OMIT     8   1  27
SIZE  0.10  0.16  0.48
L.S. 10
FMAP 2
PLAN -20
BOND $H
HTAB
HTAB O1 N5
TEMP 23.0
MPLA 11 O3 O4 N1 C3 C4 C5 C6 C7 C8 C9 C10
MPLA 5 O1 O2 N1 C1 C2
MPLA 11 N2 N3 N4 N5 C11 C12 C13 C14 C15 O5 O6 C16 C17 C18
ACTA
LIST 4
WGHT    0.068300    0.266100
FVAR       0.62762
O1    4    0.227875    0.598305    0.160970    11.00000    0.03790    0.05349 =
         0.06439   -0.01833    0.00641    0.00429
H1    2    0.292771    0.537030    0.163143    11.00000    0.09609
O2    4    0.297789    0.944189    0.212352    11.00000    0.03713    0.06055 =
         0.07139   -0.01542    0.00334   -0.00436
O3    4   -0.012358    0.537113    0.213106    11.00000    0.05781    0.07436 =
         0.04684    0.01427    0.01340    0.00175
O4    4    0.089964    1.022738    0.085505    11.00000    0.05602    0.07311 =
         0.06134    0.01398    0.01549   -0.01025
O5    4    0.684373    0.011458    0.151183    11.00000    0.04142    0.07304 =
         0.08590    0.00557    0.02076    0.01146
O6    4    0.423240   -0.240033    0.033830    11.00000    0.08949    0.06685 =
         0.05903   -0.02332    0.01713   -0.00854
N1    3    0.056718    0.810231    0.158250    11.00000    0.03190    0.05261 =
         0.03945    0.00169    0.00472    0.00173
N2    3    0.556604    0.429250    0.194803    11.00000    0.03630    0.04653 =
         0.04301    0.00090    0.00772   -0.00460
N3    3    0.553042   -0.111172    0.092348    11.00000    0.05438    0.04284 =
         0.05506   -0.00018    0.02443    0.00533
N4    3    0.405769    0.094625    0.093130    11.00000    0.04294    0.04444 =
         0.04407   -0.00404    0.00713   -0.00067
N5    3    0.406288    0.458973    0.158719    11.00000    0.03697    0.04334 =
         0.04306   -0.00309    0.00948    0.00228
C1    1    0.228439    0.826482    0.190313    11.00000    0.03694    0.04406 =
         0.04041    0.00136    0.00544    0.00095
C2    1    0.133096    0.929398    0.195419    11.00000    0.03738    0.04959 =
         0.04890   -0.00727    0.00427    0.00552
AFIX  23
H2A   2    0.123732    0.882475    0.229657    11.00000   -1.20000
H2B   2    0.131311    1.136903    0.192177    11.00000   -1.20000
AFIX   0
C3    1    0.043128    0.860246    0.105335    11.00000    0.03811    0.05168 =
         0.04635    0.00732    0.01053    0.00728
C4    1   -0.036993    0.679589    0.081516    11.00000    0.03744    0.04730 =
         0.04347   -0.00012    0.00581    0.00773
C5    1   -0.078578    0.641626    0.030536    11.00000    0.05568    0.06763 =
         0.04652   -0.00007    0.00204    0.01278
AFIX  43
H5    2   -0.058230    0.740582    0.004374    11.00000   -1.20000
AFIX   0
C6    1   -0.152031    0.449307    0.020135    11.00000    0.05835    0.07713 =
         0.06003   -0.01733   -0.01126    0.01079
AFIX  43
H6    2   -0.180617    0.414882   -0.013856    11.00000   -1.20000
AFIX   0
C7    1   -0.183739    0.307868    0.058920    11.00000    0.04632    0.06400 =
         0.08942   -0.01778    0.00062   -0.00280
AFIX  43
H7    2   -0.233989    0.183125    0.050497    11.00000   -1.20000
AFIX   0
C8    1   -0.142581    0.346851    0.110242    11.00000    0.04156    0.05700 =
         0.07235   -0.00431    0.01229   -0.00179
AFIX  43
H8    2   -0.164022    0.251598    0.136439    11.00000   -1.20000
AFIX   0
C9    1   -0.067965    0.534755    0.120491    11.00000    0.03173    0.04604 =
         0.05198   -0.00053    0.00748    0.00605
C10   1   -0.008130    0.616231    0.170023    11.00000    0.03599    0.04822 =
         0.04370    0.00488    0.00921    0.00959
C11   1    0.474935    0.556615    0.195022    11.00000    0.04555    0.04295 =
         0.03955   -0.00279    0.01322   -0.00086
AFIX  43
H11   2    0.466995    0.699392    0.218287    11.00000   -1.20000
AFIX   0
C12   1    0.540177    0.229115    0.155289    11.00000    0.03574    0.03978 =
         0.04284    0.00156    0.01204    0.00078
C13   1    0.600575    0.042446    0.135099    11.00000    0.04217    0.04663 =
         0.05437    0.01013    0.01800    0.00335
C14   1    0.457636   -0.094250    0.070645    11.00000    0.06037    0.04345 =
         0.04562   -0.00098    0.01780   -0.00262
C15   1    0.447926    0.254903    0.134352    11.00000    0.03823    0.03672 =
         0.03821    0.00034    0.01116   -0.00053
C16   1    0.643508    0.483281    0.231271    11.00000    0.04366    0.07519 =
         0.05987   -0.00390   -0.00051   -0.01017
AFIX 137
H16A  2    0.692760    0.514158    0.212813    11.00000   -1.20000
H16B  2    0.658239    0.320605    0.253628    11.00000   -1.20000
H16C  2    0.636625    0.650581    0.251332    11.00000   -1.20000
AFIX   0
C17   1    0.607981   -0.301785    0.065847    11.00000    0.08847    0.05507 =
         0.07762    0.00152    0.04923    0.01659
AFIX 137
H17A  2    0.663029   -0.361735    0.089461    11.00000   -1.20000
H17B  2    0.625318   -0.201026    0.037599    11.00000   -1.20000
H17C  2    0.571526   -0.467254    0.053148    11.00000   -1.20000
AFIX   0
C18   1    0.306499    0.120031    0.072214    11.00000    0.04762    0.08447 =
         0.05811   -0.01616   -0.00243   -0.00065
AFIX 137
H18A  2    0.296987    0.160524    0.036068    11.00000   -1.20000
H18B  2    0.281007    0.273181    0.089332    11.00000   -1.20000
H18C  2    0.276053   -0.056862    0.077454    11.00000   -1.20000
HKLF 4
REM   SS-MHB-11_21-April-2011
REM R1 =  0.0442 for   2268 Fo > 4sig(Fo)  and  0.0737 for all   3373 data
REM    269 parameters refined using      0 restraints
END
WGHT      0.0679      0.2733
REM Highest difference peak  0.204,  deepest hole -0.206,  1-sigma level  0.045
Q1    1   0.2868 -0.0459  0.0373  11.00000  0.05    0.20
Q2    1  -0.3232 -0.2004  0.0663  11.00000  0.05    0.17
Q3    1   0.2668  0.1075  0.1025  11.00000  0.05    0.16
Q4    1  -0.4353 -0.2707  0.0175  11.00000  0.05    0.16
Q5    1   0.2461  0.2090  0.1176  11.00000  0.05    0.16
Q6    1   0.2978  0.3523  0.0559  11.00000  0.05    0.16
Q7    1   0.2635  0.1628  0.1104  11.00000  0.05    0.16
Q8    1  -0.3859 -0.5504  0.0837  11.00000  0.05    0.14
Q9    1   0.6602  0.8180  0.2263  11.00000  0.05    0.14
Q10   1   0.6379  0.5390  0.2801  11.00000  0.05    0.14
Q11   1   0.3225 -0.2256 -0.0004  11.00000  0.05    0.14
Q12   1  -0.2409  0.0591  0.0737  11.00000  0.05    0.13
Q13   1   0.1227  0.7302  0.2321  11.00000  0.05    0.12
Q14   1  -0.4610 -0.3966  0.0108  11.00000  0.05    0.12
Q15   1   0.0153  0.4637  0.0468  11.00000  0.05    0.12
Q16   1   0.7188 -0.1754  0.2047  11.00000  0.05    0.12
Q17   1  -0.2894 -0.6488  0.1233  11.00000  0.05    0.12
Q18   1   0.2459  0.9159  0.2475  11.00000  0.05    0.12
Q19   1   0.3617  0.9505  0.1786  11.00000  0.05    0.12
Q20   1   0.3820  0.9007  0.2244  11.00000  0.05    0.11
;
