# Supplementary material for: The 1:1 adduct of caffeine and 2-(1,3-dioxoisoindolin-2-yl)acetic acid
Source: Acta Crystallogr Sect E Struct Rep Online. 2011 Aug 2;67(Pt 9):o2240. doi: 10.1107/S1600536811030182 (PMC3200756; doi:10.1107/S1600536811030182)
Supplement: Supplementary file 2 [file e-67-o2240-Isup2.hkl]

# 
# h,k,l, Fc-squared, Fo-squared, sigma(Fo-squared) and status flag 
# 
data_I
_shelx_title '  SS-MHB-11_21-April-2011' 
_shelx_refln_list_code          4 
_shelx_F_calc_maximum      166.36 
_exptl_crystal_F_000       832.00 
_reflns_d_resolution_high  0.8202 
 
loop_ 
 _symmetry_equiv_pos_as_xyz 
 'x, y, z' 
 '-x+1/2, y+1/2, -z+1/2' 
 '-x, -y, -z' 
 'x-1/2, -y-1/2, z-1/2' 
 
_cell_length_a    14.6595 
_cell_length_b     4.6567 
_cell_length_c    26.5281 
_cell_angle_alpha  90.000 
_cell_angle_beta  101.408 
_cell_angle_gamma  90.000 
 
_shelx_F_squared_multiplier     1.000 
 
loop_ 
 _refln_index_h 
 _refln_index_k 
 _refln_index_l 
 _refln_F_squared_calc 
 _refln_F_squared_meas 
 _refln_F_squared_sigma 
 _refln_observed_status 
   2   0   0    21722.16    19475.33    321.32 o 
   4   0   0       57.09       51.89      4.13 o 
   6   0   0     1938.37     1900.81     23.98 o 
   8   0   0     3525.45     3706.04     42.71 o 
  10   0   0       32.57       57.98      6.73 o 
  12   0   0      151.25      162.13     11.74 o 
  14   0   0        1.58        6.34      5.22 o 
  16   0   0        1.27       -1.70      7.04 o 
   1   1   0     2533.36     2443.87     19.31 o 
   2   1   0     2862.71     2472.31     16.65 o 
   3   1   0      452.05      456.92      5.84 o 
   4   1   0     3165.56     2940.98     31.24 o 
   5   1   0     6797.01     6888.56     58.22 o 
   6   1   0      125.21      135.51      5.38 o 
   7   1   0      339.98      406.84      8.39 o 
   8   1   0      142.95      165.37      4.48 o 
   9   1   0       34.16       29.70      2.94 o 
  10   1   0       29.77       18.25      2.67 o 
  11   1   0      314.77      327.86      8.38 o 
  12   1   0      190.19      207.98      8.25 o 
  13   1   0        1.24       -2.82      2.82 o 
  14   1   0       26.68       32.89      6.84 o 
  15   1   0       17.24       12.41      5.40 o 
  16   1   0       80.51       83.06      9.48 o 
  17   1   0        4.29        3.94      8.59 o 
   0   2   0     3954.86     3874.91     40.39 o 
   1   2   0       24.50       27.01      1.85 o 
   2   2   0       97.55      105.41      4.20 o 
   3   2   0      788.55      837.10     10.86 o 
   4   2   0      369.74      404.17      6.93 o 
   5   2   0      646.14      662.87     10.04 o 
   6   2   0       71.24       70.15      4.49 o 
   7   2   0        3.58        1.38      2.25 o 
   8   2   0       62.10       81.19      5.23 o 
   9   2   0       11.86       14.22      3.20 o 
  10   2   0      646.54      647.58     16.46 o 
  11   2   0      122.45      123.22      8.28 o 
  12   2   0      134.94      143.12      8.47 o 
  13   2   0        0.78        0.18      3.61 o 
  14   2   0       46.74       38.31      5.44 o 
  15   2   0        5.17        1.14      5.42 o 
  16   2   0        5.31        7.08      7.16 o 
   1   3   0      156.33      156.56      5.19 o 
   2   3   0       11.84        5.16      1.97 o 
   3   3   0        4.01        3.11      1.98 o 
   4   3   0       33.66       42.54      4.27 o 
   5   3   0      104.82      121.66      7.21 o 
   6   3   0      302.27      299.40     10.07 o 
   7   3   0       49.00       43.94      5.52 o 
   8   3   0       55.42       62.18      6.63 o 
   9   3   0        1.32        2.30      3.72 o 
  10   3   0        7.21        7.63      4.69 o 
  11   3   0        2.19       -0.38      4.34 o 
  12   3   0       23.12       20.80      5.93 o 
  13   3   0        0.19       -0.63      5.09 o 
  14   3   0       29.20       21.28      7.24 o 
   0   4   0        1.47       -0.26      3.86 o 
   1   4   0        6.62        6.89      2.92 o 
   2   4   0       11.71        2.99      2.92 o 
   3   4   0       62.39       66.24      5.32 o 
   4   4   0       89.71      102.07      6.80 o 
   5   4   0      384.14      398.39     13.36 o 
   6   4   0        0.49       -0.58      3.82 o 
   7   4   0       15.20       13.87      4.45 o 
   8   4   0       21.51       15.30      6.34 o 
   9   4   0       51.86       39.96      7.98 o 
  10   4   0        5.05       -5.77      5.77 o 
  11   4   0       31.66       18.38     11.41 o 
  12   4   0        2.74       -3.31     10.39 o 
   1   5   0       32.50       28.88      6.69 o 
   2   5   0       51.20       51.08      7.06 o 
   3   5   0        0.00       -1.20      4.80 o 
   4   5   0       12.65       17.21      6.93 o 
   5   5   0        5.47       -4.34      5.82 o 
   6   5   0      111.15       97.60     11.96 o 
   7   5   0       22.87       17.50      8.70 o 
   8   5   0        1.68       -7.02      7.02 o 
 -17   0   1       26.06       14.64     13.86 o 
 -15   0   1       51.86       19.89     13.70 o 
 -13   0   1      223.63      216.10     14.03 o 
 -11   0   1        9.17        3.21      3.59 o 
  -9   0   1      311.28      295.39      9.14 o 
  -7   0   1       84.85       88.09      5.43 o 
  -5   0   1     5959.82     5285.06     57.39 o 
  -3   0   1     2296.10     1987.34     30.74 o 
   1   0   1     4666.92     4231.01    102.00 o 
   3   0   1     1372.65     1248.27     21.64 o 
   5   0   1      757.07      695.74     13.01 o 
   7   0   1     5514.60     5749.97     59.80 o 
   9   0   1      250.64      219.92      8.71 o 
  11   0   1      638.47      653.36     15.86 o 
  13   0   1      708.35      727.22     23.30 o 
  15   0   1        0.03       -2.36      5.44 o 
  17   0   1       62.31       58.55     11.85 o 
 -17   1   1       56.87       73.67      9.23 o 
 -16   1   1        2.50        1.19      4.80 o 
 -15   1   1        7.42       10.07      4.83 o 
 -14   1   1        8.73        4.30      3.52 o 
 -13   1   1       44.51       48.74      5.59 o 
 -12   1   1       61.27       74.97      5.20 o 
 -11   1   1       85.13       79.81      5.10 o 
 -10   1   1      139.90      128.69      6.87 o 
  -9   1   1      121.98      137.38      5.36 o 
  -8   1   1        6.32        6.08      2.29 o 
  -7   1   1     1394.83     1442.62     15.98 o 
  -6   1   1      519.12      519.15      8.96 o 
  -5   1   1      129.79      135.79      4.65 o 
  -4   1   1     2609.46     2646.03     25.69 o 
  -3   1   1     3956.13     3724.93     30.40 o 
  -2   1   1     2617.73     2353.79     17.36 o 
  -1   1   1     2257.70     2003.37     19.03 o 
   0   1   1      219.66      198.96      3.50 o 
   1   1   1     8478.50     8059.30     49.26 o 
   2   1   1     2860.35     2705.86     19.34 o 
   3   1   1      304.20      296.16      5.13 o 
   4   1   1     4172.54     3890.13     33.59 o 
   5   1   1       83.26       64.83      3.57 o 
   6   1   1      172.64      192.52      5.87 o 
   7   1   1      114.08      147.07      5.43 o 
   8   1   1     1116.51     1208.13     14.31 o 
   9   1   1       83.87       95.77      4.74 o 
  10   1   1      161.74      174.31      6.34 o 
  11   1   1      462.12      482.06     10.10 o 
  12   1   1      535.89      514.61     11.02 o 
  13   1   1        6.99        4.41      3.37 o 
  14   1   1      380.00      385.34     11.79 o 
  15   1   1       24.03       17.65      5.46 o 
  16   1   1        0.51       -4.91      4.91 o 
  17   1   1       25.22       31.20      7.18 o 
 -16   2   1       15.18       14.27      6.35 o 
 -15   2   1       73.49       59.37      8.38 o 
 -14   2   1       67.48       73.32      7.21 o 
 -13   2   1      205.09      195.44     10.38 o 
 -12   2   1      128.83      123.99      8.02 o 
 -11   2   1      123.08      150.07     10.90 o 
 -10   2   1      324.64      348.52      9.95 o 
  -9   2   1        0.37       -2.40      2.40 o 
  -8   2   1      566.70      578.54     12.21 o 
  -7   2   1      212.55      212.01      7.28 o 
  -6   2   1      880.35      878.23     13.23 o 
  -5   2   1     1218.34     1139.65     14.18 o 
  -4   2   1     3642.78     3677.70     28.00 o 
  -3   2   1        0.94       -0.50      1.58 o 
  -2   2   1      226.68      201.21      4.32 o 
  -1   2   1      111.87      118.09      3.43 o 
   0   2   1       68.95       67.73      2.81 o 
   1   2   1       51.30       51.06      2.64 o 
   2   2   1       10.98       11.23      1.62 o 
   3   2   1      341.75      374.42      6.73 o 
   4   2   1      304.14      317.79      6.81 o 
   5   2   1      166.89      162.48      4.72 o 
   6   2   1      308.68      347.45      7.85 o 
   7   2   1      241.74      214.20      6.97 o 
   8   2   1      196.05      216.94      7.55 o 
   9   2   1       13.74        9.95      3.47 o 
  10   2   1      545.97      517.09     16.01 o 
  11   2   1      353.13      336.92     11.13 o 
  12   2   1      178.59      177.38     10.16 o 
  13   2   1        6.97        8.76      4.11 o 
  14   2   1        4.09        2.09      4.08 o 
  15   2   1        2.88        0.96      5.92 o 
  16   2   1       10.39        3.84      6.33 o 
 -14   3   1       21.37       10.53      7.22 o 
 -13   3   1      207.72      244.17     15.42 o 
 -12   3   1      302.15      322.29     15.40 o 
 -11   3   1       15.20       19.17      5.52 o 
 -10   3   1        1.57        3.38      4.04 o 
  -9   3   1        8.65        6.07      3.83 o 
  -8   3   1       61.95       72.45      6.51 o 
  -7   3   1        2.07        1.15      3.41 o 
  -6   3   1       71.02       71.58      5.35 o 
  -5   3   1       27.79       20.42      3.61 o 
  -4   3   1       98.85       86.53      7.26 o 
  -3   3   1       49.65       40.68      3.39 o 
  -2   3   1       59.60       77.04      4.08 o 
  -1   3   1      125.32      136.82      4.84 o 
   0   3   1       32.31       33.47      2.69 o 
   1   3   1      170.23      169.85      5.29 o 
   2   3   1      109.45       99.54      4.45 o 
   3   3   1      679.37      689.60     10.49 o 
   4   3   1      130.64      142.68      6.76 o 
   5   3   1      359.79      359.14      9.10 o 
   6   3   1      251.08      230.40      8.27 o 
   7   3   1       60.63       57.28      6.15 o 
   8   3   1      208.86      215.09     11.44 o 
   9   3   1      900.17      934.32     23.56 o 
  10   3   1      287.54      301.86     16.36 o 
  11   3   1      118.60      109.07     10.64 o 
  12   3   1       74.08       88.32     10.12 o 
  13   3   1       10.10       -7.61     10.04 o 
  14   3   1       75.32       72.63     13.18 o 
 -12   4   1       31.91       23.18      9.25 o 
 -11   4   1        0.91       -4.78      6.46 o 
 -10   4   1        0.01        4.36      5.99 o 
  -9   4   1        7.73       18.50      6.78 o 
  -8   4   1       20.44       19.18      6.72 o 
  -7   4   1        0.22        2.17      4.30 o 
  -6   4   1       51.91       50.03      6.20 o 
  -5   4   1        0.13       -0.87      4.14 o 
  -4   4   1       72.86       71.31      6.37 o 
  -3   4   1       30.90       25.59      3.82 o 
  -2   4   1        1.80        0.00      2.76 o 
  -1   4   1      209.25      220.99      7.73 o 
   0   4   1       26.14       29.40      3.77 o 
   1   4   1        4.41        6.36      2.80 o 
   2   4   1        0.02        4.62      2.85 o 
   3   4   1       25.16       19.84      3.84 o 
   4   4   1       98.05      116.74      7.61 o 
   5   4   1        7.95        6.39      4.55 o 
   6   4   1       15.09        8.49      4.27 o 
   7   4   1        0.40       -3.10      4.32 o 
   8   4   1        5.40        3.79      5.83 o 
   9   4   1        3.35        5.86      5.90 o 
  10   4   1       23.78       20.61      7.33 o 
  11   4   1       26.24       14.03      8.84 o 
  12   4   1       10.91        3.79      7.85 o 
  -8   5   1        0.95       10.35      7.21 o 
  -7   5   1        2.87        2.80      6.68 o 
  -6   5   1       78.81       67.84     10.67 o 
  -5   5   1       62.83       48.34      8.48 o 
  -4   5   1       27.36       11.80      5.77 o 
  -3   5   1        3.22        1.56      5.05 o 
  -2   5   1        0.99       -5.07      5.07 o 
  -1   5   1       30.57       28.38      6.65 o 
   0   5   1       32.05       28.63      6.44 o 
   1   5   1       60.14       44.11      7.36 o 
   2   5   1       99.25      111.44      9.06 o 
   3   5   1        0.02       -1.93      4.85 o 
   4   5   1        0.13        1.23      5.54 o 
   5   5   1       61.74       58.38     16.50 o 
   6   5   1       61.82       57.03      9.96 o 
   7   5   1        3.26        2.95      7.22 o 
   8   5   1       35.27       23.36     16.63 o 
 -16   0   2      506.21      575.72     24.15 o 
 -14   0   2      292.61      290.41     17.25 o 
 -12   0   2       16.20        2.93      4.69 o 
 -10   0   2       53.84       62.98      5.51 o 
  -8   0   2     2040.93     2076.21     30.92 o 
  -6   0   2     2101.97     1992.72     23.39 o 
  -4   0   2     4251.07     4294.51     49.64 o 
  -2   0   2      305.09      318.84      7.93 o 
   0   0   2      822.13      744.99     14.32 o 
   2   0   2      109.68      108.84      6.29 o 
   4   0   2     4850.72     4464.25     46.47 o 
   6   0   2     1863.75     2002.16     25.56 o 
   8   0   2      506.31      579.40     12.97 o 
  10   0   2       97.11       91.01      6.84 o 
  12   0   2      833.50      792.56     18.57 o 
  14   0   2        6.11        0.29      5.37 o 
  16   0   2      193.37      202.08     38.68 o 
 -17   1   2       55.56       68.99      9.30 o 
 -16   1   2        0.49       -4.64      4.64 o 
 -15   1   2       17.06       10.20      4.72 o 
 -14   1   2       66.28       63.13      5.98 o 
 -13   1   2      204.13      222.65     10.83 o 
 -12   1   2      372.24      374.52      9.18 o 
 -11   1   2      194.08      222.65      7.51 o 
 -10   1   2      111.99      108.03      5.41 o 
  -9   1   2     1024.92     1089.77     11.85 o 
  -8   1   2      104.88      111.55      4.73 o 
  -7   1   2       29.23       31.33      3.33 o 
  -6   1   2      352.92      348.61      9.16 o 
  -5   1   2     3129.22     3149.08     28.46 o 
  -4   1   2     7651.89     7277.29     54.64 o 
  -3   1   2     9315.36     8673.25     61.17 o 
  -2   1   2      990.47      926.75      9.05 o 
  -1   1   2      502.03      401.01      7.31 o 
   0   1   2     1912.47     1732.88     12.85 o 
   1   1   2     8561.27     7467.58     48.11 o 
   2   1   2     2011.79     1774.55     14.15 o 
   3   1   2     1186.77     1221.20     13.27 o 
   4   1   2       10.05        8.47      1.69 o 
   5   1   2      472.07      450.20     10.00 o 
   6   1   2      243.24      228.92      9.13 o 
   7   1   2      357.58      349.54      8.77 o 
   8   1   2      428.08      414.45      8.17 o 
   9   1   2      479.96      474.19      8.86 o 
  10   1   2       67.12       76.28      4.54 o 
  11   1   2      568.58      572.97     11.12 o 
  12   1   2       95.44       97.34      6.00 o 
  13   1   2      116.08      110.60      6.72 o 
  14   1   2        0.11        1.32      3.56 o 
  15   1   2        5.61        1.61      4.66 o 
  16   1   2        4.81       -1.67      5.20 o 
 -16   2   2       26.09       14.75      6.21 o 
 -15   2   2        0.72        3.28      4.97 o 
 -14   2   2       35.06       41.76      5.87 o 
 -13   2   2       74.57       67.92      6.05 o 
 -12   2   2        6.05        5.19      3.52 o 
 -11   2   2       90.05       88.68      6.49 o 
 -10   2   2      403.80      458.39     11.20 o 
  -9   2   2       43.64       40.58      4.40 o 
  -8   2   2        0.36       -0.48      2.44 o 
  -7   2   2      242.28      234.55      7.84 o 
  -6   2   2      283.43      287.36      7.38 o 
  -5   2   2     1322.27     1319.63     14.50 o 
  -4   2   2      503.40      435.23      7.33 o 
  -3   2   2     2951.86     2976.69     23.73 o 
  -2   2   2       87.11       61.84      2.96 o 
  -1   2   2      345.50      301.47      5.15 o 
   0   2   2     4386.94     4165.36     28.73 o 
   1   2   2      926.27      900.47      9.52 o 
   2   2   2      673.77      669.58      8.00 o 
   3   2   2      481.84      461.55      6.95 o 
   4   2   2      249.06      252.69      7.23 o 
   5   2   2      127.73      150.11      6.60 o 
   6   2   2       13.59        5.56      2.11 o 
   7   2   2      131.54      140.19      7.37 o 
   8   2   2        3.89       -0.77      2.63 o 
   9   2   2       42.14       44.36      5.03 o 
  10   2   2        0.66        0.41      2.75 o 
  11   2   2       21.98       10.24      3.61 o 
  12   2   2        4.87       -1.86      3.48 o 
  13   2   2       55.90       48.24      6.58 o 
  14   2   2        1.84        0.07      4.12 o 
  15   2   2        3.75       -2.49      6.13 o 
  16   2   2        0.10       -3.28      5.99 o 
 -15   3   2        9.78        9.99      7.41 o 
 -14   3   2        6.69        3.71      5.99 o 
 -13   3   2       43.48       39.70      8.00 o 
 -12   3   2      155.42      157.00     11.36 o 
 -11   3   2        2.06        2.12      4.15 o 
 -10   3   2      155.83      163.76      9.85 o 
  -9   3   2        0.14       -3.32      3.32 o 
  -8   3   2       59.54       48.88      5.59 o 
  -7   3   2      501.87      504.63     12.05 o 
  -6   3   2       11.74       10.29      2.97 o 
  -5   3   2      133.95      130.88      6.34 o 
  -4   3   2      829.51      943.96     13.46 o 
  -3   3   2       91.67      103.73      5.94 o 
  -2   3   2       19.45       10.76      2.17 o 
  -1   3   2       60.31       75.80      4.09 o 
   0   3   2      316.87      299.03      5.83 o 
   1   3   2     1077.76     1144.38     12.39 o 
   2   3   2      434.31      517.76      8.92 o 
   3   3   2       60.08       60.04      3.99 o 
   4   3   2     1502.23     1610.35     23.08 o 
   5   3   2       54.03       53.89      4.79 o 
   6   3   2      818.27      843.79     14.30 o 
   7   3   2       65.52       74.53      6.31 o 
   8   3   2        6.64        3.54      4.16 o 
   9   3   2        0.94        5.18      4.93 o 
  10   3   2      370.88      403.14     16.64 o 
  11   3   2       84.29      102.79     10.75 o 
  12   3   2       79.23       81.74      8.70 o 
  13   3   2        8.58       10.55      6.55 o 
  14   3   2        1.20        5.40      6.61 o 
 -12   4   2      149.22      178.97     18.55 o 
 -11   4   2       86.09       71.39     12.47 o 
 -10   4   2        2.48        9.90      5.88 o 
  -9   4   2        0.89       11.80      6.00 o 
  -8   4   2       41.02       32.42      6.57 o 
  -7   4   2       46.12       32.80      5.85 o 
  -6   4   2      159.43      165.20      9.42 o 
  -5   4   2      104.68      104.68      7.31 o 
  -4   4   2       72.37       68.44      5.45 o 
  -3   4   2       24.32       22.96      3.74 o 
  -2   4   2        1.50        5.46      3.14 o 
  -1   4   2       91.41       87.87      5.36 o 
   0   4   2       41.01       29.34      4.28 o 
   1   4   2      287.68      328.71      8.63 o 
   2   4   2       50.68       50.86      5.00 o 
   3   4   2       54.93       53.16      4.74 o 
   4   4   2       46.94       56.90      5.45 o 
   5   4   2       25.86       26.12      4.90 o 
   6   4   2       32.21       30.06      5.22 o 
   7   4   2      277.16      312.64     16.78 o 
   8   4   2       12.95       12.18      6.01 o 
   9   4   2       69.77       72.64     10.02 o 
  10   4   2        4.26       -0.79      5.90 o 
  11   4   2        1.09        2.73      6.85 o 
  12   4   2       38.23       21.78      9.92 o 
  -8   5   2        2.69        5.57      7.11 o 
  -7   5   2        4.68       12.50      7.48 o 
  -6   5   2        3.69        4.69      7.05 o 
  -5   5   2        1.70       -0.98      6.94 o 
  -4   5   2        1.47       -3.62      5.34 o 
  -3   5   2        1.39       -3.21      4.54 o 
  -2   5   2       86.81       96.45     10.71 o 
  -1   5   2       28.64       22.17      6.11 o 
   0   5   2      102.93       98.78      9.95 o 
   1   5   2        1.87        1.71      4.54 o 
   2   5   2       42.75       37.60      6.02 o 
   3   5   2       18.74        7.46      6.60 o 
   4   5   2        5.23        7.78      6.96 o 
   5   5   2       52.35       57.56     13.09 o 
   6   5   2      147.93      176.37     23.05 o 
   7   5   2        1.54        3.01      6.17 o 
   8   5   2       34.73       33.23     13.23 o 
 -17   0   3      223.97      236.33     19.33 o 
 -15   0   3       29.95       16.95      6.94 o 
 -13   0   3      353.49      357.49     14.95 o 
 -11   0   3      360.62      345.13     18.93 o 
  -9   0   3     1770.11     1893.80     26.45 o 
  -7   0   3      958.73      952.68     14.56 o 
  -5   0   3      660.58      624.52     11.80 o 
  -3   0   3      117.37      119.76      4.13 o 
  -1   0   3        0.13       -0.81      0.81 o 
   1   0   3     3206.39     2865.70     39.68 o 
   3   0   3     4650.27     4681.30     47.45 o 
   5   0   3     1459.86     1422.75     21.59 o 
   7   0   3       21.33       30.42      3.71 o 
   9   0   3      465.41      439.57     11.97 o 
  11   0   3      598.53      559.19     14.98 o 
  13   0   3      775.72      761.00     22.52 o 
  15   0   3       82.06       75.39     11.40 o 
  17   0   3       39.46       48.57     11.22 o 
 -17   1   3       58.43       57.18      8.05 o 
 -16   1   3        3.73        3.59      4.53 o 
 -15   1   3       34.77       31.36      5.43 o 
 -14   1   3        0.30        5.94      3.55 o 
 -13   1   3      404.46      383.94     10.71 o 
 -12   1   3       28.22       31.85      4.46 o 
 -11   1   3        3.74        1.14      2.88 o 
 -10   1   3      486.58      503.68     10.43 o 
  -9   1   3      143.10      140.21      5.61 o 
  -8   1   3      346.62      337.10      8.01 o 
  -7   1   3      199.41      186.09      5.95 o 
  -6   1   3        2.11        2.58      1.64 o 
  -5   1   3     1917.94     1861.56     19.12 o 
  -4   1   3     5326.10     5130.36     37.96 o 
  -3   1   3      897.37      883.86      9.14 o 
  -2   1   3    17015.19    16365.00    107.64 o 
  -1   1   3     1688.73     1520.56     13.70 o 
   0   1   3       53.40       44.33      1.57 o 
   1   1   3     2668.70     2394.37     17.68 o 
   2   1   3       20.31       22.63      1.68 o 
   3   1   3     1292.56     1207.22     18.57 o 
   4   1   3     1342.02     1179.51     13.34 o 
   5   1   3      167.93      204.68      4.84 o 
   6   1   3      418.65      497.24     10.17 o 
   7   1   3      351.07      395.03      8.26 o 
   8   1   3      435.04      377.08      7.93 o 
   9   1   3      165.48      170.04      6.42 o 
  10   1   3      226.92      266.25      7.75 o 
  11   1   3        6.10        6.19      3.68 o 
  12   1   3      350.64      344.26      9.35 o 
  13   1   3        0.17        0.60      3.02 o 
  14   1   3      156.93      170.24      9.87 o 
  15   1   3        2.07       -1.80      4.60 o 
  16   1   3        8.15       13.00      6.41 o 
 -16   2   3        0.22        2.23      6.07 o 
 -15   2   3        0.00        0.38      4.79 o 
 -14   2   3       31.65       21.58      5.14 o 
 -13   2   3       59.74       64.46      5.99 o 
 -12   2   3       84.06       73.68      6.96 o 
 -11   2   3      296.36      292.63     11.38 o 
 -10   2   3      364.05      329.36      9.78 o 
  -9   2   3      116.35      112.74      6.50 o 
  -8   2   3      894.76      887.19     14.59 o 
  -7   2   3      503.27      505.38     10.26 o 
  -6   2   3     1270.40     1440.55     17.67 o 
  -5   2   3      287.85      344.82      7.64 o 
  -4   2   3     2202.96     2172.15     20.92 o 
  -3   2   3      739.88      736.09      9.60 o 
  -2   2   3     1333.27     1401.77     13.77 o 
  -1   2   3     1425.07     1398.70     12.01 o 
   0   2   3      321.93      328.13      5.29 o 
   1   2   3      274.27      255.53      4.71 o 
   2   2   3      290.64      284.57      5.20 o 
   3   2   3     2684.51     2614.53     21.07 o 
   4   2   3       50.14       45.67      3.19 o 
   5   2   3       16.19       17.88      2.65 o 
   6   2   3      160.70      180.95      6.99 o 
   7   2   3       61.03       69.26      7.36 o 
   8   2   3      461.19      513.47     12.24 o 
   9   2   3       50.36       41.96      5.53 o 
  10   2   3      390.12      347.06     12.12 o 
  11   2   3       43.39       46.92      5.31 o 
  12   2   3        0.17        2.23      4.19 o 
  13   2   3       44.70       48.53      6.44 o 
  14   2   3        3.37        3.91      4.68 o 
  15   2   3       17.93       23.46      6.59 o 
 -15   3   3        9.43        2.64     11.74 o 
 -14   3   3       12.25       12.35      7.48 o 
 -13   3   3       76.25       69.65      9.61 o 
 -12   3   3        0.03       -3.95      3.95 o 
 -11   3   3      247.86      256.52     13.67 o 
 -10   3   3      162.82      156.77      9.61 o 
  -9   3   3       88.39       84.74      7.19 o 
  -8   3   3      907.00      883.31     17.99 o 
  -7   3   3      169.14      203.08      8.94 o 
  -6   3   3      827.05      857.63     14.20 o 
  -5   3   3        7.41        5.07      2.24 o 
  -4   3   3        0.07        1.58      2.21 o 
  -3   3   3      682.77      755.08     12.11 o 
  -2   3   3     1143.45     1135.49     13.95 o 
  -1   3   3      144.39      153.93      5.35 o 
   0   3   3      204.42      252.22      7.18 o 
   1   3   3      585.75      607.01      8.57 o 
   2   3   3      132.74      134.56      4.90 o 
   3   3   3      197.69      220.48      6.41 o 
   4   3   3      202.61      196.52      6.70 o 
   5   3   3      105.62      120.70      6.24 o 
   6   3   3       18.42       17.84      3.61 o 
   7   3   3       68.84       71.43      6.95 o 
   8   3   3      227.00      251.01     12.87 o 
   9   3   3      223.63      233.27     12.71 o 
  10   3   3        3.59        0.56      4.59 o 
  11   3   3      167.83      153.97     11.24 o 
  12   3   3        3.50        1.82      4.60 o 
  13   3   3       26.22       14.41      8.24 o 
  14   3   3       11.36       11.62      8.25 o 
 -12   4   3       19.42       12.29      9.85 o 
 -11   4   3       81.33       82.63     12.89 o 
 -10   4   3        2.47       10.87      7.18 o 
  -9   4   3       28.50       18.92      8.39 o 
  -8   4   3      588.02      675.80     23.31 o 
  -7   4   3        0.59        5.45      4.88 o 
  -6   4   3        3.49       -1.50      3.78 o 
  -5   4   3       97.58      102.70      8.56 o 
  -4   4   3      356.52      375.39     11.74 o 
  -3   4   3        8.20        6.33      3.35 o 
  -2   4   3       48.24       44.55      4.44 o 
  -1   4   3      124.84      114.89      6.91 o 
   0   4   3       31.74       28.79      3.63 o 
   1   4   3       95.93      106.01      5.93 o 
   2   4   3       76.20       87.27      5.38 o 
   3   4   3       58.89       50.20      4.93 o 
   4   4   3       13.38        6.30      3.47 o 
   5   4   3      110.01      120.60      7.97 o 
   6   4   3       20.43       21.95      5.24 o 
   7   4   3       12.01       15.08      4.96 o 
   8   4   3      145.83      152.39     13.93 o 
   9   4   3        0.15        2.51      5.81 o 
  10   4   3       23.32       14.62      7.85 o 
  11   4   3        0.52       -2.13      7.14 o 
  12   4   3        1.16        1.93      7.98 o 
  -8   5   3        5.28        9.87      7.73 o 
  -7   5   3        2.16        3.84      6.99 o 
  -6   5   3        0.02       -6.06     11.83 o 
  -5   5   3        5.99        9.92      5.90 o 
  -4   5   3       49.70       70.52      9.23 o 
  -3   5   3       33.49       24.06      6.68 o 
  -2   5   3       38.71       43.05      7.58 o 
  -1   5   3        4.43        9.28      5.04 o 
   0   5   3       74.98       81.52      8.22 o 
   1   5   3        1.25        2.50      4.61 o 
   2   5   3       27.46       17.37      5.70 o 
   3   5   3        1.94       -2.50      5.58 o 
   4   5   3       72.64       75.30     10.64 o 
   5   5   3       10.98        1.66      5.84 o 
   6   5   3        1.28        0.01      6.04 o 
   7   5   3       23.55       16.39      7.56 o 
 -16   0   4      145.30      158.29     21.00 o 
 -14   0   4      699.41      662.59     19.38 o 
 -12   0   4     1321.23     1293.44     28.03 o 
 -10   0   4      224.79      259.02      8.80 o 
  -8   0   4      889.50      884.57     13.42 o 
  -6   0   4      260.47      220.35      7.41 o 
  -4   0   4      547.69      585.32     10.28 o 
  -2   0   4    27676.97    24749.60    275.53 o 
   0   0   4    17529.84    15908.76    177.71 o 
   2   0   4      866.92      885.05     11.75 o 
   4   0   4     1250.22     1178.22     18.32 o 
   6   0   4     6777.93     7183.59     80.95 o 
   8   0   4     1029.31     1098.21     19.30 o 
  10   0   4        1.66       -1.73      3.03 o 
  12   0   4      393.88      406.82     13.64 o 
  14   0   4       12.92        3.39      5.81 o 
  16   0   4       71.68       89.45     12.43 o 
 -17   1   4        2.70        1.62      5.02 o 
 -16   1   4       29.80       17.86      5.45 o 
 -15   1   4        8.32        8.19      4.61 o 
 -14   1   4      173.48      162.91      8.60 o 
 -13   1   4      550.37      508.68     12.06 o 
 -12   1   4      468.93      428.97     10.56 o 
 -11   1   4       21.57       19.80      4.47 o 
 -10   1   4      631.42      601.47     10.53 o 
  -9   1   4      930.02      920.34     12.19 o 
  -8   1   4      524.01      569.11      9.75 o 
  -7   1   4      241.31      287.68      7.07 o 
  -6   1   4       38.85       41.10      3.40 o 
  -5   1   4       47.90       51.49      3.25 o 
  -4   1   4       70.41       76.21      3.22 o 
  -3   1   4       86.88       95.48      3.31 o 
  -2   1   4    22216.56    20554.96    137.11 o 
  -1   1   4     5038.62     4466.14     49.96 o 
   0   1   4       40.32       22.41      1.40 o 
   1   1   4      350.98      349.06      5.50 o 
   2   1   4      800.19      714.25      8.11 o 
   3   1   4     2618.29     2593.01     22.95 o 
   4   1   4     3417.64     3231.21     36.93 o 
   5   1   4      134.82      135.48      4.69 o 
   6   1   4     2111.18     2147.67     20.03 o 
   7   1   4      120.18      122.33      5.75 o 
   8   1   4       93.56      112.12      5.30 o 
   9   1   4      262.38      280.36      8.73 o 
  10   1   4       81.60       87.83      5.27 o 
  11   1   4      100.85       97.32      5.82 o 
  12   1   4       20.62       25.53      4.02 o 
  13   1   4      357.27      318.89      9.95 o 
  14   1   4       16.13       18.49      4.79 o 
  15   1   4        0.15       -4.87      8.09 o 
  16   1   4       14.82       11.53      6.55 o 
 -16   2   4        9.83        0.75      6.14 o 
 -15   2   4        9.76        5.94      5.75 o 
 -14   2   4      112.25      128.63      8.64 o 
 -13   2   4       30.60       40.77      5.08 o 
 -12   2   4       84.88      100.93      6.69 o 
 -11   2   4      350.05      339.68     10.30 o 
 -10   2   4      578.67      576.03     12.65 o 
  -9   2   4      480.03      527.79     11.55 o 
  -8   2   4        7.10        7.97      3.46 o 
  -7   2   4      408.20      410.22      9.26 o 
  -6   2   4     4429.59     4393.31     37.88 o 
  -5   2   4      485.88      410.39      7.41 o 
  -4   2   4     2578.47     2757.70     23.91 o 
  -3   2   4      274.92      238.40      5.04 o 
  -2   2   4      484.32      519.99      7.48 o 
  -1   2   4      219.30      252.61      4.81 o 
   0   2   4        7.92        8.42      1.44 o 
   1   2   4      274.63      314.93      5.13 o 
   2   2   4       38.16       43.03      2.38 o 
   3   2   4     1609.95     1661.02     15.10 o 
   4   2   4        9.09        6.14      2.08 o 
   5   2   4      108.45       75.44      4.60 o 
   6   2   4       25.43       17.48      4.80 o 
   7   2   4      234.65      225.03     10.06 o 
   8   2   4      226.48      243.56     11.48 o 
   9   2   4       38.62       44.72      4.94 o 
  10   2   4      499.44      512.68     13.21 o 
  11   2   4      290.46      284.80     16.95 o 
  12   2   4      589.70      594.63     15.46 o 
  13   2   4        4.15        7.56      4.90 o 
  14   2   4       12.93        2.89      5.80 o 
  15   2   4       71.89       80.43      9.55 o 
 -15   3   4       19.94        9.92      9.99 o 
 -14   3   4        0.37        2.53      6.32 o 
 -13   3   4        0.38       -0.07      5.81 o 
 -12   3   4        9.12       11.41      5.06 o 
 -11   3   4        9.68       10.23      4.59 o 
 -10   3   4       22.42       14.50      4.41 o 
  -9   3   4      246.07      280.04     13.47 o 
  -8   3   4      379.77      385.40     12.94 o 
  -7   3   4      445.62      440.44     12.20 o 
  -6   3   4        6.41        8.28      2.49 o 
  -5   3   4        0.00        6.50      2.46 o 
  -4   3   4       99.16      125.51      7.87 o 
  -3   3   4       10.56        9.04      2.31 o 
  -2   3   4       20.44       24.31      2.76 o 
  -1   3   4        2.48       -0.09      1.89 o 
   0   3   4      735.42      795.76      9.93 o 
   1   3   4       29.67       18.77      2.31 o 
   2   3   4       38.33       43.06      3.05 o 
   3   3   4        0.18       -2.04      2.04 o 
   4   3   4        0.69       -0.70      2.05 o 
   5   3   4       79.69       92.57      5.84 o 
   6   3   4      226.12      236.53     10.47 o 
   7   3   4        1.71        1.41      3.85 o 
   8   3   4      134.85      122.33      9.34 o 
   9   3   4       30.46       21.54      5.94 o 
  10   3   4      270.31      321.20     15.41 o 
  11   3   4       40.58       27.97      5.74 o 
  12   3   4        8.82        7.00      5.92 o 
  13   3   4       13.23       16.16      7.77 o 
  14   3   4       31.98       31.06      9.37 o 
 -12   4   4        3.16        9.73      7.94 o 
 -11   4   4       50.17       50.92     11.08 o 
 -10   4   4        0.44       -0.49      6.74 o 
  -9   4   4        0.83       -1.83      6.14 o 
  -8   4   4        3.99        3.27      5.99 o 
  -7   4   4      297.28      297.23     17.62 o 
  -6   4   4        6.32        9.53      4.45 o 
  -5   4   4        7.71        4.72      3.60 o 
  -4   4   4       12.20        5.96      3.42 o 
  -3   4   4       67.14       58.61      5.46 o 
  -2   4   4       30.24       29.45      4.03 o 
  -1   4   4       39.06       41.82      4.91 o 
   0   4   4        5.28        3.46      2.78 o 
   1   4   4       24.81       24.16      3.53 o 
   2   4   4       52.62       57.57      4.63 o 
   3   4   4        0.24        0.81      3.01 o 
   4   4   4       13.45       12.95      3.99 o 
   5   4   4      128.77      135.87      9.65 o 
   6   4   4       36.88       30.31      5.89 o 
   7   4   4       34.04       40.74      6.84 o 
   8   4   4      254.55      277.18     18.28 o 
   9   4   4        4.29        4.78      7.47 o 
  10   4   4       23.13       14.27      8.08 o 
  11   4   4        0.06        5.59      7.84 o 
  -8   5   4        9.47       10.98      7.51 o 
  -7   5   4       30.05       14.08      7.60 o 
  -6   5   4        8.22       11.74      7.49 o 
  -5   5   4        0.10       -5.12      5.12 o 
  -4   5   4        6.77        8.94      6.04 o 
  -3   5   4       18.01        9.97      5.77 o 
  -2   5   4       17.53       16.98      7.63 o 
  -1   5   4       11.04        9.27      5.18 o 
   0   5   4        2.19       -4.95      4.95 o 
   1   5   4       11.33        9.61      5.31 o 
   2   5   4        5.97        0.00      5.62 o 
   3   5   4       61.91       55.80      8.05 o 
   4   5   4        0.69        0.19      5.54 o 
   5   5   4       17.93        8.16      6.55 o 
   6   5   4       32.79       28.93      7.37 o 
   7   5   4        0.19       -7.95      7.95 o 
 -17   0   5      267.20      267.05     20.19 o 
 -15   0   5       34.04       33.99      7.38 o 
 -13   0   5      394.43      417.68     20.23 o 
 -11   0   5      229.22      231.57     10.77 o 
  -9   0   5        6.04       10.50      2.36 o 
  -7   0   5     2050.44     2101.68     27.38 o 
  -5   0   5       30.49       40.21      3.74 o 
  -3   0   5      267.36      197.43      5.63 o 
  -1   0   5      647.24      556.06     11.29 o 
   1   0   5      982.65      769.74     14.07 o 
   3   0   5        4.45        3.98      1.38 o 
   5   0   5      187.41      162.37      6.68 o 
   7   0   5       12.42       13.71      2.99 o 
   9   0   5     2355.81     2438.20     33.96 o 
  11   0   5       89.83       99.93      8.86 o 
  13   0   5       14.78       21.52      5.48 o 
  15   0   5        0.01        0.67      6.53 o 
 -17   1   5       23.03       23.98      7.11 o 
 -16   1   5       23.97       17.74      5.61 o 
 -15   1   5       30.49       33.12      5.48 o 
 -14   1   5      187.76      186.85     10.14 o 
 -13   1   5       79.67       63.61      5.55 o 
 -12   1   5      674.24      684.86     13.34 o 
 -11   1   5      134.44      132.81      6.20 o 
 -10   1   5       38.70       34.25      3.17 o 
  -9   1   5      234.88      258.52      6.30 o 
  -8   1   5       20.45       25.58      2.90 o 
  -7   1   5     1041.67     1005.86     13.96 o 
  -6   1   5       35.96       62.23      3.79 o 
  -5   1   5     1349.38     1408.04     15.85 o 
  -4   1   5      304.07      321.27      5.68 o 
  -3   1   5     1672.41     1608.20     14.61 o 
  -2   1   5    27018.23    24879.86    165.22 o 
  -1   1   5    20260.70    18995.34    142.50 o 
   0   1   5    12167.70    11084.09     80.40 o 
   1   1   5     1385.63     1275.51     12.35 o 
   2   1   5      523.26      512.00      7.66 o 
   3   1   5       13.29       10.05      1.51 o 
   4   1   5      223.87      219.51      5.63 o 
   5   1   5     1307.74     1273.67     19.62 o 
   6   1   5      196.94      209.34      6.24 o 
   7   1   5      912.65      979.52     13.99 o 
   8   1   5        0.13        7.44      3.03 o 
   9   1   5        4.55        6.50      2.53 o 
  10   1   5      116.28      128.17      6.36 o 
  11   1   5       94.64       95.54      5.97 o 
  12   1   5        0.00        0.12      2.94 o 
  13   1   5        7.61        4.73      3.60 o 
  14   1   5        0.90       -0.84      3.40 o 
  15   1   5        0.58        2.15      7.51 o 
  16   1   5       74.61       84.04     11.05 o 
 -16   2   5       24.31       18.36      7.57 o 
 -15   2   5      229.78      245.42     15.97 o 
 -14   2   5       28.23       24.28      5.61 o 
 -13   2   5        2.25       -3.19      3.19 o 
 -12   2   5       18.39       14.24      3.71 o 
 -11   2   5        2.53       -1.46      3.25 o 
 -10   2   5       88.66       98.28      6.31 o 
  -9   2   5      169.32      194.28      7.88 o 
  -8   2   5        1.45        4.08      2.60 o 
  -7   2   5     1869.10     1925.77     22.80 o 
  -6   2   5     1004.08     1108.69     14.67 o 
  -5   2   5      162.27      180.21      5.33 o 
  -4   2   5      402.86      405.66      7.20 o 
  -3   2   5       98.08       83.08      4.02 o 
  -2   2   5      369.93      362.82      5.98 o 
  -1   2   5      224.17      241.77      4.68 o 
   0   2   5       33.64       37.88      2.36 o 
   1   2   5      391.69      381.17      5.86 o 
   2   2   5      269.84      338.64      5.45 o 
   3   2   5        5.74        2.74      1.51 o 
   4   2   5      449.60      440.36      7.80 o 
   5   2   5        8.24       14.48      2.64 o 
   6   2   5        1.58        6.89      3.29 o 
   7   2   5      177.35      184.62      8.22 o 
   8   2   5      203.00      208.38      8.85 o 
   9   2   5      297.22      311.01      9.29 o 
  10   2   5       70.17       81.87      8.52 o 
  11   2   5        0.10       -0.59      3.78 o 
  12   2   5       40.04       32.02      6.08 o 
  13   2   5        0.09       -1.50      4.28 o 
  14   2   5       19.31       27.12      7.43 o 
  15   2   5       35.99       36.56      7.39 o 
 -15   3   5        0.99        0.65      6.57 o 
 -14   3   5        0.35        0.59      6.70 o 
 -13   3   5        0.69        0.56      4.83 o 
 -12   3   5       38.57       41.95      6.44 o 
 -11   3   5        0.63        2.07      4.17 o 
 -10   3   5       58.76       50.37      6.15 o 
  -9   3   5       22.94       17.92      4.48 o 
  -8   3   5       73.31       70.25      6.03 o 
  -7   3   5        0.24        3.35      2.93 o 
  -6   3   5        4.53        2.92      2.36 o 
  -5   3   5       27.52       26.39      3.17 o 
  -4   3   5      252.44      281.48      6.80 o 
  -3   3   5        7.43        6.86      2.19 o 
  -2   3   5      101.38      122.00      5.47 o 
  -1   3   5      323.64      347.22      7.04 o 
   0   3   5      505.53      463.90      7.38 o 
   1   3   5      612.51      657.19     10.28 o 
   2   3   5       63.89       62.85      4.29 o 
   3   3   5      110.37      101.15      5.04 o 
   4   3   5        9.56        9.49      2.78 o 
   5   3   5       34.80       22.18      3.76 o 
   6   3   5        1.90        1.00      3.40 o 
   7   3   5        7.35        5.86      4.04 o 
   8   3   5      247.34      246.21     14.00 o 
   9   3   5      288.83      291.33     14.21 o 
  10   3   5       16.01       20.11      5.99 o 
  11   3   5        7.73        4.25      5.45 o 
  12   3   5        7.84        2.75      5.82 o 
  13   3   5       77.08       93.25     13.48 o 
  14   3   5        9.45       11.46      8.27 o 
 -12   4   5       81.52       98.68     12.02 o 
 -11   4   5       53.40       42.49     12.04 o 
 -10   4   5      105.30       99.18     10.66 o 
  -9   4   5       72.90       85.16      9.75 o 
  -8   4   5      252.83      278.03     17.69 o 
  -7   4   5       44.20       45.01      7.61 o 
  -6   4   5       35.58       32.64      5.65 o 
  -5   4   5       96.38      103.54     10.16 o 
  -4   4   5      107.18      131.63      8.98 o 
  -3   4   5        0.96        2.77      3.42 o 
  -2   4   5       10.16        8.78      3.24 o 
  -1   4   5       22.75       21.51      3.64 o 
   0   4   5      219.12      262.37      8.86 o 
   1   4   5      218.93      210.69      8.10 o 
   2   4   5        2.68       -3.35      3.74 o 
   3   4   5        5.87        6.07      3.65 o 
   4   4   5      249.35      276.32     10.35 o 
   5   4   5       11.16       11.30      5.61 o 
   6   4   5        4.24        4.74      4.50 o 
   7   4   5       82.32       84.75      8.72 o 
   8   4   5      117.15      118.60     12.68 o 
   9   4   5        0.46       18.49      7.17 o 
  10   4   5        0.09        7.76      8.01 o 
  11   4   5        5.08       14.81      8.84 o 
  -8   5   5        3.35        5.04      7.01 o 
  -7   5   5        5.08        5.13      7.41 o 
  -6   5   5       27.46       12.56      7.23 o 
  -5   5   5       20.90       25.73     12.99 o 
  -4   5   5        9.47        8.84      6.01 o 
  -3   5   5       44.14       36.69      8.89 o 
  -2   5   5        1.62        6.78      9.17 o 
  -1   5   5      280.09      336.05     52.04 o 
   0   5   5      184.23      195.10     12.62 o 
   1   5   5       21.17       19.49      6.17 o 
   2   5   5      111.18      100.53      9.87 o 
   3   5   5       70.24       58.18      8.37 o 
   4   5   5       40.06       38.77      7.07 o 
   5   5   5       52.95       50.84      8.23 o 
   6   5   5       19.42       12.01      6.63 o 
   7   5   5      118.61      125.51     17.31 o 
 -16   0   6        9.14        0.66      6.28 o 
 -14   0   6        3.78        6.27      4.63 o 
 -12   0   6      666.59      630.06     17.05 o 
 -10   0   6        2.16        2.70      2.45 o 
  -8   0   6        5.01        3.24      2.16 o 
  -6   0   6     6331.33     6116.09     62.53 o 
  -4   0   6     2777.59     2679.02     28.56 o 
  -2   0   6     1655.36     1698.30     20.82 o 
   0   0   6       46.96       58.38      5.11 o 
   2   0   6       11.58       13.73      1.84 o 
   4   0   6     1017.27      972.76     14.13 o 
   6   0   6     3049.60     3051.07     39.15 o 
   8   0   6       59.51       59.92      7.68 o 
  10   0   6       66.99       78.56      6.87 o 
  12   0   6     1182.69     1142.86     32.87 o 
  14   0   6      101.70       85.07     10.42 o 
  16   0   6       19.00       28.60     11.44 o 
 -17   1   6        1.57       -0.26      4.84 o 
 -16   1   6        0.35        1.33      4.50 o 
 -15   1   6        0.56       -3.44      3.81 o 
 -14   1   6        0.01       -1.65      3.22 o 
 -13   1   6      141.69      144.79      7.74 o 
 -12   1   6      200.23      248.47      9.42 o 
 -11   1   6        2.75        4.91      2.72 o 
 -10   1   6        6.30        6.55      2.28 o 
  -9   1   6      513.66      529.57      9.80 o 
  -8   1   6      151.02      150.33      5.72 o 
  -7   1   6       66.44       73.08      4.40 o 
  -6   1   6      971.33      961.25     13.01 o 
  -5   1   6      451.71      464.13      6.91 o 
  -4   1   6       53.31       70.38      3.15 o 
  -3   1   6     2249.78     2219.83     17.80 o 
  -2   1   6     3904.30     3789.96     27.89 o 
  -1   1   6    11185.00    10436.95     78.44 o 
   0   1   6     5619.05     5288.50     44.83 o 
   1   1   6     3548.97     3158.50     25.16 o 
   2   1   6        6.81        7.74      1.39 o 
   3   1   6      889.10      892.24     10.62 o 
   4   1   6      345.60      332.48      6.79 o 
   5   1   6        6.05        3.76      2.09 o 
   6   1   6       94.74       89.70      5.78 o 
   7   1   6      536.00      569.77     12.73 o 
   8   1   6       38.73       33.33      3.35 o 
   9   1   6        6.87       11.22      3.52 o 
  10   1   6      115.19      121.28      6.72 o 
  11   1   6      171.34      182.10      8.53 o 
  12   1   6      173.60      157.82      8.50 o 
  13   1   6       53.01       52.09      6.25 o 
  14   1   6       39.14       53.61      7.18 o 
  15   1   6        1.37        0.58      5.70 o 
  16   1   6       50.87       49.92      9.62 o 
 -16   2   6        0.73        2.35      6.01 o 
 -15   2   6       26.41       37.64      7.53 o 
 -14   2   6      100.61       89.04      7.60 o 
 -13   2   6        0.18       -3.78      3.78 o 
 -12   2   6      151.67      153.18      8.48 o 
 -11   2   6        2.04       -0.71      2.86 o 
 -10   2   6       19.98       16.15      3.68 o 
  -9   2   6      669.09      644.51     12.81 o 
  -8   2   6       34.25       43.59      4.15 o 
  -7   2   6      163.00      180.96      7.16 o 
  -6   2   6      222.25      228.27      5.81 o 
  -5   2   6      171.61      152.49      5.20 o 
  -4   2   6      469.83      518.55      7.87 o 
  -3   2   6     1801.01     1771.22     16.21 o 
  -2   2   6      558.84      560.58      7.38 o 
  -1   2   6     1250.16     1402.94     12.84 o 
   0   2   6        6.71        5.43      1.45 o 
   1   2   6      111.44       93.90      4.34 o 
   2   2   6      889.10      930.96     10.98 o 
   3   2   6      141.33      166.27      4.47 o 
   4   2   6      805.36      898.44     11.76 o 
   5   2   6        4.59        9.51      2.22 o 
   6   2   6      623.09      648.10     12.92 o 
   7   2   6        4.59       -0.64      2.35 o 
   8   2   6       55.81       59.67      4.98 o 
   9   2   6      146.21      158.67      7.98 o 
  10   2   6      428.17      433.25     11.53 o 
  11   2   6       10.08        0.68      4.14 o 
  12   2   6      135.15      141.79     10.23 o 
  13   2   6       22.20       21.38      6.10 o 
  14   2   6        2.22        3.38      7.36 o 
  15   2   6        0.01       -3.62      5.48 o 
 -15   3   6        0.02        3.29      7.92 o 
 -14   3   6       35.04       44.04     18.14 o 
 -13   3   6        2.98       -1.18      4.81 o 
 -12   3   6       28.99       16.89      5.30 o 
 -11   3   6       59.77       54.31      6.76 o 
 -10   3   6      195.52      204.39     10.92 o 
  -9   3   6      289.15      310.87     12.29 o 
  -8   3   6      419.48      424.38     10.44 o 
  -7   3   6      104.00      111.51      6.24 o 
  -6   3   6      326.72      338.76      8.75 o 
  -5   3   6      312.71      302.90      7.22 o 
  -4   3   6      114.70      131.91      5.27 o 
  -3   3   6      318.10      330.32      7.16 o 
  -2   3   6      132.22      134.22      5.34 o 
  -1   3   6       34.86       35.65      3.03 o 
   0   3   6        0.06        0.80      1.96 o 
   1   3   6      167.80      180.32      5.57 o 
   2   3   6       49.24       57.00      4.04 o 
   3   3   6       92.15      124.04      6.55 o 
   4   3   6      133.90      138.27      6.30 o 
   5   3   6       59.93       41.54      5.70 o 
   6   3   6       40.14       40.56      5.34 o 
   7   3   6        0.16       -0.75      3.68 o 
   8   3   6      100.78      119.27     12.65 o 
   9   3   6        4.88       -0.08      4.42 o 
  10   3   6      438.32      444.14     16.39 o 
  11   3   6        0.82       -4.67      4.67 o 
  12   3   6        9.34       10.62      7.03 o 
  13   3   6       20.08       25.66      9.28 o 
 -12   4   6      121.50      115.08     12.83 o 
 -11   4   6       99.90      102.33     13.95 o 
 -10   4   6       63.55       47.12      9.20 o 
  -9   4   6        0.99        0.57      5.30 o 
  -8   4   6      130.70      113.32     11.01 o 
  -7   4   6      292.35      270.67     14.09 o 
  -6   4   6       27.13       25.58      9.66 o 
  -5   4   6        0.43       -2.54      3.85 o 
  -4   4   6       12.66       16.51      5.03 o 
  -3   4   6       38.67       36.87      5.30 o 
  -2   4   6       89.35       79.38      5.66 o 
  -1   4   6        7.62        7.57      3.38 o 
   0   4   6      147.39      148.19      6.99 o 
   1   4   6        3.53        5.88      3.19 o 
   2   4   6       79.46       83.38      6.54 o 
   3   4   6      166.30      174.65      8.47 o 
   4   4   6       66.85       76.69      6.25 o 
   5   4   6      176.57      175.03     10.52 o 
   6   4   6       36.60       30.59      6.21 o 
   7   4   6        1.75       -1.13      5.16 o 
   8   4   6      177.95      202.96     16.32 o 
   9   4   6       73.97      102.70     30.12 o 
  10   4   6        7.76        3.28     10.08 o 
  11   4   6        0.60       -5.89      6.44 o 
  -8   5   6        0.49        0.41      7.16 o 
  -7   5   6        0.06       -1.18      6.69 o 
  -6   5   6       23.02       19.28      8.20 o 
  -5   5   6       22.50       21.79      8.13 o 
  -4   5   6        8.19        5.55      6.20 o 
  -3   5   6        0.60       -5.23      5.50 o 
  -2   5   6        0.46       14.64     11.65 o 
  -1   5   6       12.80       25.77     16.81 o 
   0   5   6       89.63       86.65      9.99 o 
   1   5   6       46.94       37.80      7.40 o 
   2   5   6       76.92       75.76     11.25 o 
   3   5   6       10.18       12.92      6.05 o 
   4   5   6        3.55        4.39      6.21 o 
   5   5   6       49.70       47.90      8.33 o 
   6   5   6        7.24        1.60      6.41 o 
 -17   0   7        9.29        5.94      7.06 o 
 -15   0   7      466.22      480.23     18.83 o 
 -13   0   7       68.83       82.10      7.98 o 
 -11   0   7     1056.03      990.55     18.14 o 
  -9   0   7       58.22       53.33      4.64 o 
  -7   0   7     2003.72     1947.38     26.62 o 
  -5   0   7      415.03      418.38     10.51 o 
  -3   0   7      791.76      789.99     13.07 o 
  -1   0   7     2742.74     2271.95     26.34 o 
   1   0   7     1081.76     1143.11     15.74 o 
   3   0   7      114.69      167.06      4.73 o 
   5   0   7      121.22      148.92      9.85 o 
   7   0   7       49.16       56.27      4.78 o 
   9   0   7      619.41      590.28     16.90 o 
  11   0   7      148.10      144.90     10.78 o 
  13   0   7      349.54      319.12     16.57 o 
  15   0   7       41.58       26.12     10.42 o 
 -17   1   7       70.99       69.96     14.46 o 
 -16   1   7      145.07      159.29     12.06 o 
 -15   1   7       32.64       23.41      5.03 o 
 -14   1   7        0.04       -2.64      3.14 o 
 -13   1   7       48.04       41.15      6.09 o 
 -12   1   7      313.17      319.79      9.26 o 
 -11   1   7      307.40      299.45      9.03 o 
 -10   1   7        1.23        1.86      1.90 o 
  -9   1   7        8.02        8.56      2.61 o 
  -8   1   7      197.01      186.04      6.00 o 
  -7   1   7       23.25       20.95      2.70 o 
  -6   1   7      260.22      234.35      5.80 o 
  -5   1   7       64.51       56.18      3.01 o 
  -4   1   7      251.40      220.35      4.50 o 
  -3   1   7      487.95      474.16      7.04 o 
  -2   1   7     2699.91     2535.74     20.24 o 
  -1   1   7       92.71      108.44      6.05 o 
   0   1   7     1214.08     1219.39     12.51 o 
   1   1   7      264.78      280.60      4.96 o 
   2   1   7      387.36      366.00      6.10 o 
   3   1   7      264.07      262.24      5.32 o 
   4   1   7     1620.70     1631.96     16.87 o 
   5   1   7      334.96      321.63      7.66 o 
   6   1   7     3373.66     3433.76     35.08 o 
   7   1   7       12.37       11.94      2.57 o 
   8   1   7        0.39       -1.69      2.00 o 
   9   1   7       88.83       98.41      5.96 o 
  10   1   7      108.19       95.04      6.05 o 
  11   1   7       47.16       56.29      5.93 o 
  12   1   7       75.96       72.53      6.81 o 
  13   1   7      106.23      115.73      8.62 o 
  14   1   7      223.17      218.99     12.58 o 
  15   1   7       12.56        8.21      6.12 o 
  16   1   7        6.69        4.44      7.70 o 
 -16   2   7        6.59        6.64      6.79 o 
 -15   2   7        3.40       -2.36      5.44 o 
 -14   2   7        8.16        6.28      4.48 o 
 -13   2   7       27.89       40.64      7.42 o 
 -12   2   7        3.04        5.27      3.52 o 
 -11   2   7      442.64      440.18     11.48 o 
 -10   2   7      290.16      277.21      9.13 o 
  -9   2   7      152.19      143.00      7.19 o 
  -8   2   7       50.77       67.83      4.98 o 
  -7   2   7      100.93       98.76      5.26 o 
  -6   2   7      111.60      112.03      4.75 o 
  -5   2   7      679.46      658.96      9.71 o 
  -4   2   7      314.59      296.50      7.56 o 
  -3   2   7       21.11       39.20      2.55 o 
  -2   2   7      198.48      177.68      4.21 o 
  -1   2   7        2.18        1.14      1.21 o 
   0   2   7       66.24       46.65      2.40 o 
   1   2   7        9.83        9.46      2.03 o 
   2   2   7      805.81      948.78     11.16 o 
   3   2   7       91.26      103.28      5.28 o 
   4   2   7      721.30      758.58     10.63 o 
   5   2   7      590.50      576.45     10.93 o 
   6   2   7      258.80      280.19      8.47 o 
   7   2   7       92.74       87.71      5.49 o 
   8   2   7       26.99       27.46      4.77 o 
   9   2   7      438.55      446.69     11.19 o 
  10   2   7       43.93       42.77      5.52 o 
  11   2   7      561.29      573.98     14.67 o 
  12   2   7        7.94        6.47      5.09 o 
  13   2   7        5.13        7.04      6.26 o 
  14   2   7       42.64       38.19     12.77 o 
  15   2   7        1.23       -0.30      6.35 o 
 -15   3   7       15.66       12.64      8.74 o 
 -14   3   7        1.03        1.50      7.85 o 
 -13   3   7        0.53       -0.38      5.67 o 
 -12   3   7       14.53       16.95      5.27 o 
 -11   3   7        9.33       13.38      4.48 o 
 -10   3   7       75.19       84.03      7.63 o 
  -9   3   7      125.04      114.90      8.18 o 
  -8   3   7      547.39      578.57     12.22 o 
  -7   3   7        0.24        2.01      2.83 o 
  -6   3   7       72.88       65.09      4.70 o 
  -5   3   7        0.09       -0.71      2.36 o 
  -4   3   7       46.02       54.11      3.74 o 
  -3   3   7       82.99       94.26      4.63 o 
  -2   3   7       32.10       39.22      3.25 o 
  -1   3   7      128.47      130.31      5.68 o 
   0   3   7        0.73       -0.30      2.11 o 
   1   3   7      180.18      198.81      6.84 o 
   2   3   7       97.48       94.19      4.91 o 
   3   3   7      112.62      108.28      5.99 o 
   4   3   7      220.20      208.79      7.20 o 
   5   3   7       41.30       52.59      8.04 o 
   6   3   7      277.17      306.98     10.92 o 
   7   3   7      188.04      194.33     11.13 o 
   8   3   7       30.29       18.62      6.54 o 
   9   3   7       12.70        5.03      4.63 o 
  10   3   7       29.11       15.28      6.96 o 
  11   3   7       13.48       19.08      6.42 o 
  12   3   7        0.33        2.76      6.75 o 
  13   3   7       55.27       44.15     14.56 o 
 -12   4   7       19.81       10.29      7.44 o 
 -11   4   7       10.93        8.12      6.96 o 
 -10   4   7        2.27        2.99      6.19 o 
  -9   4   7       20.61       12.12      5.32 o 
  -8   4   7       21.52       12.75      5.46 o 
  -7   4   7       43.63       28.81      5.68 o 
  -6   4   7      189.47      210.76     15.04 o 
  -5   4   7        0.38       -1.08      3.85 o 
  -4   4   7      148.25      170.62      9.91 o 
  -3   4   7       20.75       30.41      5.66 o 
  -2   4   7      337.32      366.73     10.51 o 
  -1   4   7      363.90      389.97     10.92 o 
   0   4   7       33.60       36.07      4.71 o 
   1   4   7      305.35      342.52     15.25 o 
   2   4   7       19.86       11.72      4.23 o 
   3   4   7      213.47      221.93     10.39 o 
   4   4   7      286.05      346.36     12.91 o 
   5   4   7       27.10       23.67      5.27 o 
   6   4   7       16.16       25.48      6.12 o 
   7   4   7      104.77      111.79     15.15 o 
   8   4   7        1.22        5.95     10.40 o 
   9   4   7       61.07       50.94     10.90 o 
  10   4   7        3.47        1.37      7.78 o 
  11   4   7        6.51        9.35      8.11 o 
  -8   5   7        0.02       -2.08      7.37 o 
  -7   5   7       17.96        9.74      7.43 o 
  -6   5   7       70.28       70.27     12.32 o 
  -5   5   7       17.34       13.18      7.97 o 
  -4   5   7        0.17       -4.33      6.13 o 
  -3   5   7       16.90        5.66      6.11 o 
  -2   5   7        9.98        8.10      5.92 o 
  -1   5   7        0.42        1.96      5.86 o 
   0   5   7      233.88      243.69     22.48 o 
   1   5   7       46.78       77.78     10.85 o 
   2   5   7       13.18        6.16      6.08 o 
   3   5   7       14.41        7.85      6.01 o 
   4   5   7        8.00        5.75      5.97 o 
   5   5   7       20.41       14.29      6.89 o 
   6   5   7       13.70       20.54      7.07 o 
 -16   0   8       19.98       19.03      7.34 o 
 -14   0   8        0.25        6.52      9.85 o 
 -12   0   8      561.46      555.80     13.90 o 
 -10   0   8       58.98       54.50      5.77 o 
  -8   0   8       13.21       12.17      2.89 o 
  -6   0   8     3378.28     3099.52     41.19 o 
  -4   0   8    14013.68    13095.49    116.18 o 
  -2   0   8      844.81      798.58     12.30 o 
   0   0   8     8096.31     7405.51     98.58 o 
   2   0   8      334.85      350.32      9.13 o 
   4   0   8       14.23        6.51      3.00 o 
   6   0   8     2338.53     2451.44     33.25 o 
   8   0   8       17.10       25.23      5.78 o 
  10   0   8     1073.00     1140.93     25.67 o 
  12   0   8       26.94       13.74      7.63 o 
  14   0   8       88.87       94.00     15.37 o 
  16   0   8        3.23        9.21      9.35 o 
 -17   1   8        0.86        3.01      6.16 o 
 -16   1   8       12.39       19.98      6.21 o 
 -15   1   8        8.49       12.18      4.52 o 
 -14   1   8      387.54      384.51     10.91 o 
 -13   1   8      222.68      236.23      9.70 o 
 -12   1   8      707.71      691.09     13.39 o 
 -11   1   8      308.79      305.45      8.85 o 
 -10   1   8       63.51       73.11      5.06 o 
  -9   1   8      528.69      509.39      9.61 o 
  -8   1   8      794.84      830.89     12.29 o 
  -7   1   8      377.82      429.24      8.18 o 
  -6   1   8     2261.87     2438.02     23.03 o 
  -5   1   8     1696.03     1796.75     16.38 o 
  -4   1   8     4207.38     4272.35     31.39 o 
  -3   1   8       38.03       36.93      2.15 o 
  -2   1   8       98.17       88.15      5.06 o 
  -1   1   8    16790.08    16116.38    124.57 o 
   0   1   8        5.68        7.43      1.27 o 
   1   1   8     3147.74     3051.90     24.49 o 
   2   1   8      288.86      327.59      5.49 o 
   3   1   8      592.01      661.22      9.46 o 
   4   1   8      234.97      251.92      5.13 o 
   5   1   8     1798.34     1839.44     20.25 o 
   6   1   8      237.39      252.94      7.76 o 
   7   1   8        0.32        0.67      2.14 o 
   8   1   8      590.52      597.24     11.58 o 
   9   1   8      123.22      129.11      6.73 o 
  10   1   8      107.06      112.39      7.40 o 
  11   1   8      244.10      214.87     10.41 o 
  12   1   8      134.03      130.42      8.73 o 
  13   1   8        5.08        0.52      4.25 o 
  14   1   8       84.92       63.81      9.78 o 
  15   1   8        2.85       15.96      6.17 o 
 -16   2   8        3.61       -0.87      6.09 o 
 -15   2   8      113.76      119.72     10.02 o 
 -14   2   8        5.40        3.20      4.97 o 
 -13   2   8      145.38      127.41      9.01 o 
 -12   2   8      290.26      309.79     10.86 o 
 -11   2   8       24.96       13.08      3.71 o 
 -10   2   8       14.24       12.88      3.80 o 
  -9   2   8       79.57       84.16      5.66 o 
  -8   2   8       89.48       84.46      5.46 o 
  -7   2   8      245.56      227.15      6.96 o 
  -6   2   8      234.38      215.91      5.74 o 
  -5   2   8        8.02        7.90      2.03 o 
  -4   2   8     1689.79     1888.45     18.19 o 
  -3   2   8      110.16      130.50      4.36 o 
  -2   2   8      726.81      753.03      9.15 o 
  -1   2   8       29.90       45.16      2.33 o 
   0   2   8       17.79       17.57      3.15 o 
   1   2   8        4.93        4.24      2.32 o 
   2   2   8      224.39      234.60      5.81 o 
   3   2   8      299.37      310.80      7.84 o 
   4   2   8       22.71       24.94      2.45 o 
   5   2   8      516.93      511.47     10.33 o 
   6   2   8      344.18      317.57     10.33 o 
   7   2   8       33.93       40.59      4.04 o 
   8   2   8      133.93      126.37      7.15 o 
   9   2   8     1062.03      998.43     18.65 o 
  10   2   8       56.76       62.54      7.80 o 
  11   2   8       41.29       36.40      6.23 o 
  12   2   8        0.48       -0.91      4.81 o 
  13   2   8       51.83       56.57      9.75 o 
  14   2   8        0.01       -1.57      6.90 o 
 -15   3   8        1.46       -0.48      7.46 o 
 -14   3   8        6.83        9.19     13.97 o 
 -13   3   8       10.02        5.08      6.02 o 
 -12   3   8        0.47       -4.18      4.59 o 
 -11   3   8       16.67       14.82      5.35 o 
 -10   3   8       21.06       17.91      4.68 o 
  -9   3   8      855.65      830.70     16.10 o 
  -8   3   8        3.52        6.81      3.29 o 
  -7   3   8       23.75       32.14      4.14 o 
  -6   3   8      179.96      193.96      7.52 o 
  -5   3   8       23.47       23.75      3.17 o 
  -4   3   8        1.39       -2.21      2.21 o 
  -3   3   8      504.29      610.50     13.00 o 
  -2   3   8       36.04       40.69      3.29 o 
  -1   3   8      915.24      934.85     16.22 o 
   0   3   8       80.59       62.28      4.23 o 
   1   3   8        2.77       10.58      2.49 o 
   2   3   8       33.47       38.71      3.48 o 
   3   3   8       51.39       47.29      4.40 o 
   4   3   8       63.61       65.82      5.04 o 
   5   3   8        2.78       -3.70      3.70 o 
   6   3   8       27.35       28.69      4.96 o 
   7   3   8        2.28       -0.77      4.11 o 
   8   3   8      181.01      194.17     11.68 o 
   9   3   8       55.01       56.98      7.36 o 
  10   3   8        1.75        1.06      4.41 o 
  11   3   8       71.58       56.43     10.22 o 
  12   3   8       27.01       32.84      9.37 o 
  13   3   8       40.36       43.74     10.92 o 
 -12   4   8        7.26        5.18     10.94 o 
 -11   4   8        3.41        4.90      6.26 o 
 -10   4   8        3.16       -0.01      5.95 o 
  -9   4   8        2.84       -3.04      6.10 o 
  -8   4   8       39.30       49.18      7.12 o 
  -7   4   8       25.99       18.74      5.27 o 
  -6   4   8       67.05       60.78      6.78 o 
  -5   4   8       71.82       62.41      6.73 o 
  -4   4   8       22.35       19.42      4.98 o 
  -3   4   8       98.17       90.31      6.81 o 
  -2   4   8        0.16        7.56      3.87 o 
  -1   4   8       14.63        9.35      4.00 o 
   0   4   8      117.82      117.52      7.57 o 
   1   4   8       14.12       12.60      3.71 o 
   2   4   8       60.64       62.03      6.54 o 
   3   4   8        0.02       -3.32      3.32 o 
   4   4   8        0.48        4.87      3.97 o 
   5   4   8      203.06      207.60     10.49 o 
   6   4   8      109.76      109.32      8.65 o 
   7   4   8        2.86        0.85      6.53 o 
   8   4   8      131.27      159.20     16.85 o 
   9   4   8        0.46       -1.49      7.53 o 
  10   4   8        4.27        0.12      7.59 o 
  -7   5   8        1.76       -7.66      7.66 o 
  -6   5   8       87.33      104.36     14.72 o 
  -5   5   8        2.59        5.99      7.93 o 
  -4   5   8        0.17        1.06      5.88 o 
  -3   5   8       10.58        7.18      6.93 o 
  -2   5   8        0.00       -0.20      6.24 o 
  -1   5   8        3.26        3.10      6.35 o 
   0   5   8       68.57       59.43     11.91 o 
   1   5   8       20.39       13.89      7.66 o 
   2   5   8        5.82       -3.81      6.12 o 
   3   5   8        2.61       -2.43      6.42 o 
   4   5   8        1.40       -3.85      5.77 o 
   5   5   8        0.18        0.82      5.99 o 
   6   5   8       29.62       22.46      7.60 o 
 -17   0   9      118.00      126.73     14.34 o 
 -15   0   9      239.05      204.11     14.63 o 
 -13   0   9      567.35      578.51     17.08 o 
 -11   0   9       53.92       58.54      5.52 o 
  -9   0   9        1.65       -2.00      2.00 o 
  -7   0   9     1443.36     1420.32     24.72 o 
  -5   0   9      327.78      338.25      9.92 o 
  -3   0   9      475.99      473.69     10.08 o 
  -1   0   9     1142.94      892.36     15.85 o 
   1   0   9    12584.03    11457.41    114.51 o 
   3   0   9       81.21       70.84      3.94 o 
   5   0   9     3974.09     4022.27     60.18 o 
   7   0   9        0.25       -2.72      3.71 o 
   9   0   9      367.13      369.53     13.76 o 
  11   0   9      209.01      184.42     12.62 o 
  13   0   9        5.16        2.78      5.12 o 
  15   0   9       43.06       28.19      9.78 o 
 -17   1   9        1.40        1.60      5.25 o 
 -16   1   9      130.25      130.09     11.00 o 
 -15   1   9       26.34       16.76      5.12 o 
 -14   1   9      153.38      153.72      8.56 o 
 -13   1   9      108.09      120.09      7.33 o 
 -12   1   9       43.51       40.85      4.27 o 
 -11   1   9      216.99      235.43      7.95 o 
 -10   1   9       53.70       57.86      4.00 o 
  -9   1   9      260.29      260.33      9.27 o 
  -8   1   9      277.13      284.40      7.10 o 
  -7   1   9       34.81       39.69      3.08 o 
  -6   1   9      914.22     1029.28     12.45 o 
  -5   1   9     1530.38     1588.91     15.35 o 
  -4   1   9       15.09       14.56      1.64 o 
  -3   1   9      344.56      363.25      5.34 o 
  -2   1   9      398.04      363.05      6.68 o 
  -1   1   9      518.75      459.61      8.55 o 
   0   1   9       47.33       47.40      2.30 o 
   1   1   9        3.51        2.96      1.06 o 
   2   1   9     1365.94     1428.30     14.15 o 
   3   1   9       87.17       76.19      3.24 o 
   4   1   9      138.89      123.87      3.74 o 
   5   1   9     1226.35     1293.50     15.41 o 
   6   1   9     1396.89     1343.69     19.70 o 
   7   1   9      185.64      173.11      6.98 o 
   8   1   9      229.78      235.16      8.10 o 
   9   1   9       42.35       48.01      6.04 o 
  10   1   9     1486.02     1426.36     22.77 o 
  11   1   9       27.62       23.70      5.36 o 
  12   1   9       17.74       10.00      6.05 o 
  13   1   9        1.65       -3.96      4.80 o 
  14   1   9        0.10        5.42      5.03 o 
  15   1   9       43.98       28.95     11.17 o 
 -16   2   9       14.70       -7.58      7.58 o 
 -15   2   9        8.57        5.73      5.32 o 
 -14   2   9       55.24       46.11      7.94 o 
 -13   2   9        0.20        0.06      4.08 o 
 -12   2   9       69.31       75.28      6.29 o 
 -11   2   9       88.09       96.25      6.83 o 
 -10   2   9      103.06       94.29      6.43 o 
  -9   2   9        2.84        2.35      2.86 o 
  -8   2   9      166.84      193.59      7.88 o 
  -7   2   9       47.10       50.36      4.08 o 
  -6   2   9       35.44       25.47      2.76 o 
  -5   2   9       36.11       44.07      3.31 o 
  -4   2   9     1127.59     1001.45     11.97 o 
  -3   2   9      749.80      760.69      9.58 o 
  -2   2   9       27.03       26.40      2.09 o 
  -1   2   9      656.24      625.36      8.02 o 
   0   2   9      198.68      201.95      5.38 o 
   1   2   9     2316.57     2270.87     26.38 o 
   2   2   9      266.71      250.94      6.95 o 
   3   2   9     1935.71     1989.06     20.22 o 
   4   2   9       88.04       96.47      3.56 o 
   5   2   9        1.70        5.10      2.09 o 
   6   2   9      451.02      473.58     11.08 o 
   7   2   9        0.72        3.69      3.18 o 
   8   2   9        3.14        4.47      3.53 o 
   9   2   9      188.43      184.00     11.61 o 
  10   2   9      139.09      161.82     15.95 o 
  11   2   9       99.30      101.96      8.63 o 
  12   2   9       40.96       39.59      8.05 o 
  13   2   9        5.52       12.92      6.81 o 
  14   2   9        1.82       -2.74      7.05 o 
 -15   3   9       12.05        9.93      8.51 o 
 -14   3   9        0.07       -1.29      6.75 o 
 -13   3   9        6.56        3.62      6.48 o 
 -12   3   9       38.82       30.33      6.45 o 
 -11   3   9       16.62       15.37      5.13 o 
 -10   3   9        0.46       -0.57      3.75 o 
  -9   3   9       59.37       62.45      6.30 o 
  -8   3   9        6.54        8.83      3.60 o 
  -7   3   9      381.61      389.64     10.79 o 
  -6   3   9        5.74        5.93      3.32 o 
  -5   3   9       25.62       15.05      3.18 o 
  -4   3   9      208.23      211.81      7.63 o 
  -3   3   9        2.27       -2.29      2.29 o 
  -2   3   9        5.10        3.00      2.46 o 
  -1   3   9        0.82        2.66      2.70 o 
   0   3   9      137.76      164.13      9.25 o 
   1   3   9       37.23       37.04      4.16 o 
   2   3   9       85.68       81.22      5.32 o 
   3   3   9       81.41       94.86      5.85 o 
   4   3   9       14.77       11.01      3.53 o 
   5   3   9       12.81        9.01      3.56 o 
   6   3   9      330.67      323.29     11.14 o 
   7   3   9        1.75       -0.28      4.01 o 
   8   3   9        0.28       -1.39      4.86 o 
   9   3   9       17.70       13.17      5.93 o 
  10   3   9       10.23        0.88      5.13 o 
  11   3   9       45.20       56.40     10.75 o 
  12   3   9        2.15        2.36      7.82 o 
  13   3   9        2.52        4.66      7.09 o 
 -12   4   9      210.07      244.78     21.37 o 
 -11   4   9       31.21       37.65     11.42 o 
 -10   4   9       25.31       -3.30      9.19 o 
  -9   4   9       13.07       14.49      5.59 o 
  -8   4   9       60.90       66.15      7.29 o 
  -7   4   9       38.87       41.58      6.08 o 
  -6   4   9        1.81       -1.43      4.59 o 
  -5   4   9       15.72       12.96      4.72 o 
  -4   4   9       21.60       24.08      4.95 o 
  -3   4   9       76.37       81.78      7.81 o 
  -2   4   9      129.27      136.63      8.64 o 
  -1   4   9       51.15       55.46      6.19 o 
   0   4   9       32.63       19.09      4.68 o 
   1   4   9       58.41       63.99      6.11 o 
   2   4   9        0.18        3.88      3.51 o 
   3   4   9        0.29        2.43      3.87 o 
   4   4   9      158.13      162.82     10.34 o 
   5   4   9        1.82       -4.00      4.00 o 
   6   4   9       15.73        5.72      5.13 o 
   7   4   9        5.67        9.42      6.66 o 
   8   4   9        8.49        6.92      8.10 o 
   9   4   9       36.10       44.94     10.82 o 
  10   4   9        7.75       35.07      9.92 o 
  -7   5   9        0.53       -0.25      7.61 o 
  -6   5   9        0.00        5.73      8.14 o 
  -5   5   9       50.76       34.01     15.71 o 
  -4   5   9       25.74       13.23      7.32 o 
  -3   5   9       49.09       40.26      8.54 o 
  -2   5   9        8.05        8.21      7.98 o 
  -1   5   9       31.34       20.50      9.89 o 
   0   5   9       69.00       60.35     11.38 o 
   1   5   9       22.46       10.61      8.17 o 
   2   5   9        1.12       -1.48      6.36 o 
   3   5   9        1.53       -0.81      6.28 o 
   4   5   9        6.49       -2.27      6.73 o 
   5   5   9        0.53       -3.87      5.88 o 
 -16   0  10       26.01       23.85      8.37 o 
 -14   0  10      200.97      190.18     12.34 o 
 -12   0  10      335.14      363.40     22.17 o 
 -10   0  10        0.66       -1.70      2.42 o 
  -8   0  10     1380.26     1486.32     21.01 o 
  -6   0  10      119.57      127.27      7.66 o 
  -4   0  10      391.43      457.07     11.49 o 
  -2   0  10      214.58      213.87      5.83 o 
   0   0  10      292.38      267.48      6.33 o 
   2   0  10     5858.24     6154.85     57.56 o 
   4   0  10     1316.92     1272.15     18.06 o 
   6   0  10      488.94      447.60     15.11 o 
   8   0  10        0.14        8.16      5.99 o 
  10   0  10      198.28      182.64     12.09 o 
  12   0  10      962.22      902.79     27.25 o 
  14   0  10       32.31       26.48      8.38 o 
 -17   1  10      112.19      111.76     10.59 o 
 -16   1  10        0.80        6.32      5.26 o 
 -15   1  10        7.67        9.86      4.47 o 
 -14   1  10        2.69        1.37      3.54 o 
 -13   1  10      237.03      271.34     10.47 o 
 -12   1  10      167.30      167.94      9.04 o 
 -11   1  10      216.96      208.99      8.18 o 
 -10   1  10      147.74      149.28      5.60 o 
  -9   1  10       11.54        7.25      2.18 o 
  -8   1  10      528.96      515.22      9.21 o 
  -7   1  10       15.52       18.05      2.46 o 
  -6   1  10        1.41        2.43      1.84 o 
  -5   1  10      155.98      179.98      4.61 o 
  -4   1  10      601.38      643.84      8.08 o 
  -3   1  10      394.09      405.54      5.77 o 
  -2   1  10      193.24      189.61      4.76 o 
  -1   1  10      458.64      476.15      7.16 o 
   0   1  10      170.62      145.16      3.38 o 
   1   1  10      189.31      218.04      3.90 o 
   2   1  10       13.08       15.21      1.73 o 
   3   1  10       21.65       22.28      2.44 o 
   4   1  10       39.72       39.95      2.70 o 
   5   1  10      416.19      400.29      7.28 o 
   6   1  10      292.54      307.16      8.34 o 
   7   1  10       76.09       69.88      5.23 o 
   8   1  10      135.60      154.62      8.12 o 
   9   1  10       57.64       65.55      5.86 o 
  10   1  10      430.44      440.47     12.22 o 
  11   1  10        1.45       14.34      7.42 o 
  12   1  10       19.80       12.13      4.28 o 
  13   1  10        6.12       -0.44      4.89 o 
  14   1  10       15.43       -0.82      6.93 o 
  15   1  10       97.05       89.95     11.20 o 
 -16   2  10        1.15       -3.56      5.31 o 
 -15   2  10       31.27       35.87      9.46 o 
 -14   2  10        6.05        7.18      6.17 o 
 -13   2  10       12.00       35.08     12.33 o 
 -12   2  10       74.98       86.20      7.36 o 
 -11   2  10      308.02      313.83     10.19 o 
 -10   2  10       45.50       47.02      4.84 o 
  -9   2  10      122.44      143.76      7.28 o 
  -8   2  10      127.93      124.77      6.65 o 
  -7   2  10      125.84      115.64      5.80 o 
  -6   2  10      137.49      148.17      5.38 o 
  -5   2  10      205.71      234.09      5.85 o 
  -4   2  10      671.99      632.09      8.92 o 
  -3   2  10     5056.85     5103.80     44.58 o 
  -2   2  10     2504.44     2407.11     22.64 o 
  -1   2  10       22.40       25.61      2.87 o 
   0   2  10     1715.59     1777.90     24.91 o 
   1   2  10      103.32       76.68      4.73 o 
   2   2  10      428.08      499.02      8.57 o 
   3   2  10      885.32      859.42     12.20 o 
   4   2  10      101.30      118.48      5.42 o 
   5   2  10       55.43       57.56      5.47 o 
   6   2  10        8.86        9.49      3.55 o 
   7   2  10      158.91      177.18      9.83 o 
   8   2  10       89.14       92.23      7.62 o 
   9   2  10       16.96       19.56      5.00 o 
  10   2  10       51.01       39.52      9.07 o 
  11   2  10       19.92       15.33      5.39 o 
  12   2  10       13.12        6.99      6.10 o 
  13   2  10        3.40        4.04      9.36 o 
  14   2  10        7.21        6.49      8.76 o 
 -14   3  10       36.04       43.70     12.31 o 
 -13   3  10       31.70       28.18     15.53 o 
 -12   3  10        0.48        0.50      5.69 o 
 -11   3  10       19.42       26.73      5.52 o 
 -10   3  10       81.73       74.15      6.92 o 
  -9   3  10       19.62       20.46      4.74 o 
  -8   3  10      173.55      190.17      9.06 o 
  -7   3  10      153.32      143.43      8.11 o 
  -6   3  10       57.19       49.01      4.97 o 
  -5   3  10       59.52       54.76      5.83 o 
  -4   3  10       19.97       17.04      3.35 o 
  -3   3  10        9.42        9.38      2.91 o 
  -2   3  10       21.11       24.78      3.89 o 
  -1   3  10      197.79      189.87      9.83 o 
   0   3  10        0.02       -0.98      2.71 o 
   1   3  10       36.05       34.01      4.55 o 
   2   3  10       44.10       48.29      5.25 o 
   3   3  10        6.24        3.44      2.80 o 
   4   3  10        5.02        0.53      3.72 o 
   5   3  10      167.43      157.41      8.37 o 
   6   3  10      306.84      304.09     12.72 o 
   7   3  10       41.56       51.57      7.29 o 
   8   3  10       24.64       25.07      6.14 o 
   9   3  10      111.37      106.31     10.30 o 
  10   3  10        8.97       -0.05      5.89 o 
  11   3  10        3.27       12.93      7.64 o 
  12   3  10        3.05        4.75      7.35 o 
 -12   4  10        6.87       30.51     10.48 o 
 -11   4  10        3.10      -10.07     10.98 o 
 -10   4  10       53.07       58.32      9.50 o 
  -9   4  10        8.86        2.62      4.88 o 
  -8   4  10       21.92        5.75      4.56 o 
  -7   4  10       47.88       32.41      5.89 o 
  -6   4  10       14.59       24.86      6.26 o 
  -5   4  10        0.06        6.03      5.49 o 
  -4   4  10       14.07       16.53      4.71 o 
  -3   4  10       14.89       14.62      4.27 o 
  -2   4  10      189.92      196.71     11.32 o 
  -1   4  10       68.77       56.70      6.13 o 
   0   4  10      205.24      230.73     11.27 o 
   1   4  10        1.34        0.56      3.22 o 
   2   4  10       11.09        5.83      4.25 o 
   3   4  10       70.68       77.03      6.83 o 
   4   4  10      216.45      230.67     10.93 o 
   5   4  10      168.15      164.70     10.21 o 
   6   4  10      114.47      110.53      9.37 o 
   7   4  10       38.23       30.22      8.02 o 
   8   4  10       82.08       97.49     11.45 o 
   9   4  10       14.47       14.11      8.95 o 
  10   4  10       20.53       20.23      9.57 o 
  -7   5  10        0.10        6.78      8.20 o 
  -6   5  10       18.83       12.55      8.82 o 
  -5   5  10        0.70       10.73      8.37 o 
  -4   5  10       49.13       31.70     10.16 o 
  -3   5  10        0.64       -4.21      7.04 o 
  -2   5  10       23.86       23.04      9.39 o 
  -1   5  10       26.83       22.49      9.26 o 
   0   5  10       13.16       10.82      6.55 o 
   1   5  10        0.10        1.95      6.49 o 
   2   5  10        0.07       -0.11      6.34 o 
   3   5  10       18.48        5.24      6.88 o 
   4   5  10        0.86        7.55      6.82 o 
   5   5  10        4.64        3.86      7.07 o 
 -17   0  11        7.02       -1.04      8.72 o 
 -15   0  11      162.96      197.09     14.16 o 
 -13   0  11       51.82       66.24      6.47 o 
 -11   0  11      440.74      452.70     13.26 o 
  -9   0  11      359.11      403.89     10.53 o 
  -7   0  11      389.55      373.14     16.65 o 
  -5   0  11     1054.33      838.57     22.01 o 
  -3   0  11     3228.09     3559.63     52.99 o 
  -1   0  11      622.86      585.46     10.99 o 
   1   0  11     1065.95     1014.10     14.33 o 
   3   0  11        7.03       -0.13      1.76 o 
   5   0  11      274.04      396.90     20.01 o 
   7   0  11      195.92      201.60     11.83 o 
   9   0  11        0.06       -3.07      4.29 o 
  11   0  11      907.24      863.91     23.95 o 
  13   0  11       26.49       22.84      6.91 o 
  15   0  11        7.46       16.83      9.73 o 
 -17   1  11       18.54       27.95      7.12 o 
 -16   1  11        2.27        4.94      5.33 o 
 -15   1  11        0.03        1.12      4.84 o 
 -14   1  11      158.36      154.52      9.17 o 
 -13   1  11       30.95       29.02      4.49 o 
 -12   1  11      122.84      107.26      7.47 o 
 -11   1  11       94.89      104.85      5.78 o 
 -10   1  11      388.11      393.09      9.64 o 
  -9   1  11       51.05       46.23      3.75 o 
  -8   1  11      506.88      460.00      9.44 o 
  -7   1  11       33.91       41.80      3.53 o 
  -6   1  11      661.29      675.77     10.63 o 
  -5   1  11      227.88      202.89      4.77 o 
  -4   1  11      166.27      159.20      4.07 o 
  -3   1  11      145.91      143.02      3.65 o 
  -2   1  11      810.14      779.62     10.31 o 
  -1   1  11       80.01       98.66      3.56 o 
   0   1  11      726.95      794.83      8.27 o 
   1   1  11      798.40      849.33     11.38 o 
   2   1  11       49.72       57.71      2.86 o 
   3   1  11      211.83      271.41      5.89 o 
   4   1  11      379.97      379.84      6.29 o 
   5   1  11       66.97       76.64      3.75 o 
   6   1  11      122.76      100.17      5.17 o 
   7   1  11        0.31       -2.27      2.27 o 
   8   1  11      184.17      180.99      7.93 o 
   9   1  11       94.48       78.34      6.36 o 
  10   1  11      329.68      348.82     12.48 o 
  11   1  11        0.03        2.83      4.70 o 
  12   1  11      251.64      284.24     13.72 o 
  13   1  11       32.25       25.35      6.10 o 
  14   1  11        0.05       -1.29     12.74 o 
 -16   2  11       27.92       27.77      7.25 o 
 -15   2  11        1.39       -4.81      4.81 o 
 -14   2  11       49.27       58.01      8.12 o 
 -13   2  11       18.99       33.39      5.63 o 
 -12   2  11      175.27      170.66      9.79 o 
 -11   2  11      198.47      226.86     10.08 o 
 -10   2  11       82.73       68.02      7.34 o 
  -9   2  11      113.35      117.56      6.73 o 
  -8   2  11       70.83       74.37      5.25 o 
  -7   2  11      297.65      273.06      7.65 o 
  -6   2  11      190.37      194.20      6.09 o 
  -5   2  11      944.60      925.40     12.26 o 
  -4   2  11       74.97       65.90      3.34 o 
  -3   2  11     5303.06     5372.64     43.29 o 
  -2   2  11     2345.82     2448.46     23.11 o 
  -1   2  11      926.09      993.10     13.03 o 
   0   2  11      881.81      891.24     13.86 o 
   1   2  11        9.73       14.51      3.17 o 
   2   2  11        8.93        0.46      1.78 o 
   3   2  11       69.16       68.10      4.13 o 
   4   2  11      259.44      291.04      7.56 o 
   5   2  11      219.28      201.67     10.57 o 
   6   2  11      500.30      505.48     12.79 o 
   7   2  11       22.39       15.25      5.04 o 
   8   2  11       37.05       40.56      5.85 o 
   9   2  11       46.88       59.30      7.51 o 
  10   2  11        5.49        3.39      4.48 o 
  11   2  11       14.41       13.10      5.44 o 
  12   2  11       13.77       26.19      6.92 o 
  13   2  11       29.84       24.49      7.91 o 
  14   2  11        0.14       13.77      8.08 o 
 -14   3  11       10.78       11.09      8.04 o 
 -13   3  11        2.13       -5.66     10.52 o 
 -12   3  11        0.16        1.21      5.38 o 
 -11   3  11       58.00       40.38      5.98 o 
 -10   3  11        0.12        4.16      4.09 o 
  -9   3  11      734.91      689.22     14.95 o 
  -8   3  11      473.37      461.65     11.88 o 
  -7   3  11       91.16       90.72      6.57 o 
  -6   3  11       84.30       84.95      6.02 o 
  -5   3  11      210.10      233.18      8.25 o 
  -4   3  11       53.10       48.40      4.29 o 
  -3   3  11      673.56      703.21     14.27 o 
  -2   3  11        4.81       -1.20      3.09 o 
  -1   3  11      320.18      312.77     11.36 o 
   0   3  11       27.22       27.01      4.78 o 
   1   3  11       49.04       53.44      6.09 o 
   2   3  11      283.17      289.66      9.15 o 
   3   3  11      297.06      338.50      9.38 o 
   4   3  11      187.64      181.34      9.62 o 
   5   3  11      144.56      148.21     10.59 o 
   6   3  11        7.57        8.31      4.01 o 
   7   3  11        0.78        4.12      4.99 o 
   8   3  11       29.83       22.38      6.19 o 
   9   3  11       26.84       32.83      7.32 o 
  10   3  11        1.39        3.47      6.90 o 
  11   3  11       82.22       95.05     14.76 o 
  12   3  11        4.87       10.44      8.15 o 
 -12   4  11       18.35        0.92      9.37 o 
 -11   4  11        0.01       -2.44      6.40 o 
 -10   4  11        0.25       -3.23      5.84 o 
  -9   4  11       22.23       26.26      7.09 o 
  -8   4  11       15.56       18.93      7.63 o 
  -7   4  11       11.42        4.02      8.57 o 
  -6   4  11       56.50       41.23      8.20 o 
  -5   4  11       73.50       73.67      7.91 o 
  -4   4  11       11.79        4.33      4.26 o 
  -3   4  11       34.87       18.44      4.98 o 
  -2   4  11      284.41      314.07     13.70 o 
  -1   4  11      419.37      452.42     16.29 o 
   0   4  11       18.25       12.68      4.93 o 
   1   4  11       22.82       13.72      4.61 o 
   2   4  11       60.09       63.25      7.04 o 
   3   4  11        0.00       -3.89      3.89 o 
   4   4  11        2.42        1.68      3.99 o 
   5   4  11       87.60       81.07      9.36 o 
   6   4  11        0.96        7.15      5.71 o 
   7   4  11      113.61      108.99     11.98 o 
   8   4  11       49.04       57.41     13.30 o 
   9   4  11       12.33       23.55      7.84 o 
  -6   5  11       31.44       26.42     10.37 o 
  -5   5  11       15.35       19.01      9.43 o 
  -4   5  11        0.34       -9.09      9.09 o 
  -3   5  11        0.42        6.18      7.92 o 
  -2   5  11       58.80       55.96     11.43 o 
  -1   5  11        0.02       -5.23      7.43 o 
   0   5  11        0.74        2.30      6.17 o 
   1   5  11        8.13       -5.58      6.51 o 
   2   5  11        3.35        1.49      6.57 o 
   3   5  11        3.59       -3.62      6.66 o 
   4   5  11        9.62       24.22      8.30 o 
 -16   0  12      246.46      223.97     31.25 o 
 -14   0  12      725.29      691.00     23.09 o 
 -12   0  12       39.05       33.97      5.15 o 
 -10   0  12       32.61       31.28      4.28 o 
  -8   0  12       35.85       50.33      4.99 o 
  -6   0  12      528.58      532.00     18.97 o 
  -4   0  12       25.32       24.17      3.60 o 
  -2   0  12      679.71      556.30     12.05 o 
   0   0  12      405.43      371.41      8.22 o 
   2   0  12      539.66      616.60     12.80 o 
   4   0  12       12.31        8.58      2.25 o 
   6   0  12     1435.64     1491.53     31.54 o 
   8   0  12        1.69        8.41      9.88 o 
  10   0  12       13.79       16.54      5.91 o 
  12   0  12        0.23       -0.58      4.78 o 
  14   0  12        1.32       -0.71      7.16 o 
 -17   1  12       69.67       61.16     14.36 o 
 -16   1  12        1.96        5.31      5.55 o 
 -15   1  12       11.20       -2.77      7.13 o 
 -14   1  12       34.02       27.13      5.62 o 
 -13   1  12       77.02       77.85      6.20 o 
 -12   1  12        0.24        1.92      2.85 o 
 -11   1  12      186.79      183.59      7.61 o 
 -10   1  12       90.41       99.65      5.51 o 
  -9   1  12        5.34        1.01      2.54 o 
  -8   1  12      118.13      126.18      5.93 o 
  -7   1  12      638.73      720.47     11.61 o 
  -6   1  12       15.10        8.41      2.65 o 
  -5   1  12      969.99     1002.51     11.37 o 
  -4   1  12       27.48       33.79      2.33 o 
  -3   1  12      126.69      148.86      4.08 o 
  -2   1  12      200.62      216.34      5.04 o 
  -1   1  12     1763.53     1941.97     22.02 o 
   0   1  12      559.23      605.48      7.22 o 
   1   1  12      344.81      401.30      5.87 o 
   2   1  12      468.27      526.07      6.80 o 
   3   1  12      680.56      746.24      9.88 o 
   4   1  12      431.56      443.70      7.02 o 
   5   1  12      343.10      366.79      6.62 o 
   6   1  12        3.16        7.81      2.85 o 
   7   1  12       57.45       57.61      5.07 o 
   8   1  12      869.82      918.37     20.98 o 
   9   1  12      112.55      117.63      8.77 o 
  10   1  12       85.36       66.23      7.05 o 
  11   1  12      412.30      427.23     14.50 o 
  12   1  12       17.61       13.50      4.98 o 
  13   1  12        8.29        5.83      4.89 o 
  14   1  12        9.41       -9.74      9.74 o 
 -16   2  12        6.76       -0.74      5.42 o 
 -15   2  12       22.36       23.02      6.86 o 
 -14   2  12       21.76        8.60      6.00 o 
 -13   2  12        2.87       -1.67      4.48 o 
 -12   2  12       39.22       45.61      5.48 o 
 -11   2  12      241.55      261.60      9.67 o 
 -10   2  12       43.68       33.48      5.43 o 
  -9   2  12       15.47       14.66      4.37 o 
  -8   2  12       74.48       75.04      5.05 o 
  -7   2  12        0.27       -0.41      2.13 o 
  -6   2  12      465.04      475.62      8.66 o 
  -5   2  12      201.70      208.12      6.17 o 
  -4   2  12       45.59       49.03      2.92 o 
  -3   2  12      193.35      226.74      6.86 o 
  -2   2  12      230.53      212.04      5.69 o 
  -1   2  12      380.88      437.52     11.18 o 
   0   2  12        2.00        1.60      2.45 o 
   1   2  12      260.81      275.27      8.30 o 
   2   2  12       89.30       91.74      5.04 o 
   3   2  12       13.17        4.56      2.56 o 
   4   2  12     1511.37     1477.57     23.42 o 
   5   2  12       48.03       42.32      4.78 o 
   6   2  12      172.32      187.13      9.41 o 
   7   2  12      556.52      505.72     14.46 o 
   8   2  12       13.30        7.73      5.20 o 
   9   2  12      345.45      329.50     15.57 o 
  10   2  12        9.42       12.31      5.24 o 
  11   2  12      109.97      104.04     12.13 o 
  12   2  12       83.35      108.98     11.88 o 
  13   2  12       19.62       25.45     11.31 o 
 -14   3  12        0.29        5.00      8.10 o 
 -13   3  12       18.06       11.39      7.92 o 
 -12   3  12        0.34       -4.57      4.57 o 
 -11   3  12       31.46       44.42      6.09 o 
 -10   3  12       18.13       13.24      4.51 o 
  -9   3  12       29.78       24.14      4.62 o 
  -8   3  12      196.97      223.72      9.88 o 
  -7   3  12       10.09        8.99      3.50 o 
  -6   3  12      178.56      192.39      8.79 o 
  -5   3  12       46.81       35.56      5.34 o 
  -4   3  12      169.96      166.83      8.36 o 
  -3   3  12      247.09      230.47     10.79 o 
  -2   3  12      228.56      235.43     12.76 o 
  -1   3  12      381.14      415.58     12.74 o 
   0   3  12       77.05       75.25      6.74 o 
   1   3  12      249.15      275.57     11.21 o 
   2   3  12      140.07      160.69      8.77 o 
   3   3  12       17.47       14.62      3.84 o 
   4   3  12        0.07        2.50      4.07 o 
   5   3  12       43.96       54.29      7.01 o 
   6   3  12      228.00      239.00     16.46 o 
   7   3  12       62.26       70.43      8.05 o 
   8   3  12        0.01       -3.66      5.17 o 
   9   3  12      288.23      298.40     18.43 o 
  10   3  12       24.04       26.29      9.09 o 
  11   3  12        5.24       -6.50      6.50 o 
  12   3  12        0.69        1.50      7.73 o 
 -11   4  12       13.69       11.90      8.39 o 
 -10   4  12        0.71        1.78      6.21 o 
  -9   4  12        0.20       -4.12      5.13 o 
  -8   4  12       18.52       16.83      7.11 o 
  -7   4  12       34.65       34.22      7.64 o 
  -6   4  12       34.55       27.57      7.10 o 
  -5   4  12        8.21        8.43      5.73 o 
  -4   4  12      119.26      103.50      8.80 o 
  -3   4  12        9.66        7.04      4.72 o 
  -2   4  12      184.18      197.14     14.93 o 
  -1   4  12      382.87      415.49     16.43 o 
   0   4  12      145.48      152.06      9.73 o 
   1   4  12        0.08       -3.87      3.87 o 
   2   4  12        2.59        4.36      4.24 o 
   3   4  12       26.58       18.86      5.12 o 
   4   4  12       38.71       40.05      7.37 o 
   5   4  12        8.81        3.03      5.08 o 
   6   4  12       57.48       37.64      7.80 o 
   7   4  12        4.56        8.80      7.19 o 
   8   4  12       40.24       24.15      8.11 o 
   9   4  12        0.05       -2.67      6.31 o 
  -6   5  12        1.43      -13.28     13.28 o 
  -5   5  12        1.03        7.90     10.85 o 
  -4   5  12       16.48        7.89     15.59 o 
  -3   5  12        1.06        4.15      8.26 o 
  -2   5  12        2.55       11.45      8.70 o 
  -1   5  12       68.53       65.31     10.97 o 
   0   5  12        7.67       15.04      7.61 o 
   1   5  12       82.17       69.65     10.73 o 
   2   5  12       34.74       18.98      7.84 o 
   3   5  12        6.92        4.47      7.87 o 
 -17   0  13        0.07       -1.82      8.30 o 
 -15   0  13        1.01        3.60      6.70 o 
 -13   0  13      842.04      887.37     21.51 o 
 -11   0  13       39.11       35.28      6.32 o 
  -9   0  13      476.81      445.68     11.39 o 
  -7   0  13     2615.13     2633.98     43.93 o 
  -5   0  13       74.57       78.04      6.34 o 
  -3   0  13     5610.18     5532.79     78.81 o 
  -1   0  13        2.18        0.98      2.24 o 
   1   0  13      670.34      706.53     22.28 o 
   3   0  13      846.67      864.65     13.88 o 
   5   0  13       54.97       42.67      5.32 o 
   7   0  13      273.00      305.90     18.72 o 
   9   0  13      178.46      184.25     14.23 o 
  11   0  13        0.13       -4.70      4.83 o 
  13   0  13      112.72       93.37     17.84 o 
 -17   1  13        0.06       -3.08      5.17 o 
 -16   1  13       82.78       89.63      9.36 o 
 -15   1  13        0.89       -1.30      4.54 o 
 -14   1  13      145.18      142.95     10.85 o 
 -13   1  13        0.76        1.56      3.26 o 
 -12   1  13       28.97       29.45      3.90 o 
 -11   1  13      123.29      126.81      6.35 o 
 -10   1  13       32.81       29.21      4.90 o 
  -9   1  13      199.28      214.19      8.03 o 
  -8   1  13     1074.11     1005.90     14.76 o 
  -7   1  13      101.32       81.33      4.74 o 
  -6   1  13      197.45      207.97      5.40 o 
  -5   1  13       40.72       36.90      2.59 o 
  -4   1  13       65.31       62.38      3.09 o 
  -3   1  13       75.52       74.80      3.12 o 
  -2   1  13     1672.89     1742.96     15.99 o 
  -1   1  13      607.23      579.49      7.72 o 
   0   1  13      633.11      662.74      7.94 o 
   1   1  13       22.97       26.24      2.15 o 
   2   1  13      122.76      159.69      4.09 o 
   3   1  13      138.18      153.76      4.98 o 
   4   1  13        3.07        0.28      1.73 o 
   5   1  13      155.95      181.95      6.15 o 
   6   1  13      178.70      153.00      7.45 o 
   7   1  13        0.56        0.88      2.87 o 
   8   1  13     1028.01      936.58     21.50 o 
   9   1  13       13.63        9.38      4.14 o 
  10   1  13        9.95       12.01      4.62 o 
  11   1  13        0.51       -1.58      3.84 o 
  12   1  13       35.34       34.68      7.16 o 
  13   1  13        9.16        6.89      5.24 o 
  14   1  13        6.95       -7.07     10.00 o 
 -16   2  13       17.00       13.78      6.02 o 
 -15   2  13       37.51       37.76      7.98 o 
 -14   2  13        0.50       -5.17      5.17 o 
 -13   2  13       17.68       21.14      5.34 o 
 -12   2  13       77.05       61.21      6.69 o 
 -11   2  13       63.60       58.11      5.57 o 
 -10   2  13       16.62       21.09      3.98 o 
  -9   2  13       80.89       78.17      5.38 o 
  -8   2  13      193.41      186.37      7.73 o 
  -7   2  13        0.61       -2.25      2.25 o 
  -6   2  13      185.72      193.32      7.05 o 
  -5   2  13      508.96      585.48      9.36 o 
  -4   2  13       51.03       44.71      3.58 o 
  -3   2  13     1142.41     1148.81     14.37 o 
  -2   2  13      580.08      565.09     12.06 o 
  -1   2  13      129.32      134.09      6.33 o 
   0   2  13       10.54       20.08      3.70 o 
   1   2  13      120.78      122.36      6.87 o 
   2   2  13        8.46        6.09      2.34 o 
   3   2  13       15.82       18.98      3.20 o 
   4   2  13      211.81      227.41      8.62 o 
   5   2  13       19.97       27.21      4.40 o 
   6   2  13       84.38       79.53      7.73 o 
   7   2  13       64.08       60.99      6.77 o 
   8   2  13       61.05       63.14      7.31 o 
   9   2  13       79.40       74.39      8.81 o 
  10   2  13      217.08      225.63     14.11 o 
  11   2  13       10.54        6.05      7.44 o 
  12   2  13        3.69       12.79      6.60 o 
  13   2  13       15.65       -5.56      7.51 o 
 -14   3  13       27.65       31.96      9.85 o 
 -13   3  13        0.06       -3.08      6.93 o 
 -12   3  13        0.11       -0.92      4.91 o 
 -11   3  13        8.53       13.52      5.00 o 
 -10   3  13        2.39       -0.67      4.08 o 
  -9   3  13       97.29      119.29      7.56 o 
  -8   3  13       47.82       72.25      6.30 o 
  -7   3  13        0.84       -2.71      3.01 o 
  -6   3  13      100.64       96.49      6.82 o 
  -5   3  13       35.47       27.47      7.95 o 
  -4   3  13        0.63        2.31      3.16 o 
  -3   3  13      250.32      239.43     11.15 o 
  -2   3  13       36.04       23.81      7.49 o 
  -1   3  13        7.10        7.39      3.65 o 
   0   3  13       31.90       28.13      6.06 o 
   1   3  13        2.63       -2.94      2.94 o 
   2   3  13        1.20       -2.91      3.73 o 
   3   3  13       76.91       80.53      9.32 o 
   4   3  13      552.57      563.30     14.52 o 
   5   3  13        5.34        1.41      3.40 o 
   6   3  13        9.82        6.54      4.06 o 
   7   3  13      225.75      246.41     13.16 o 
   8   3  13       18.06       12.10      5.38 o 
   9   3  13        0.02        2.02      7.10 o 
  10   3  13       23.34       23.62     12.30 o 
  11   3  13        2.68        5.94      7.74 o 
 -11   4  13        3.07        1.99      9.87 o 
 -10   4  13        2.31        0.44      6.31 o 
  -9   4  13        3.97        0.71      6.37 o 
  -8   4  13       23.41       24.37      8.55 o 
  -7   4  13        4.74        1.34      5.36 o 
  -6   4  13      124.74      124.30     10.97 o 
  -5   4  13       23.62       33.77      6.99 o 
  -4   4  13      120.99      108.99     10.00 o 
  -3   4  13       20.86       31.71      7.35 o 
  -2   4  13      228.73      248.90     14.77 o 
  -1   4  13       37.50       36.30      6.51 o 
   0   4  13       12.40        6.49      4.56 o 
   1   4  13        2.50       -4.29      4.65 o 
   2   4  13       46.95       58.13      7.28 o 
   3   4  13       14.57       15.05      5.83 o 
   4   4  13      131.96      157.49     13.51 o 
   5   4  13        1.73        3.15      5.98 o 
   6   4  13        0.03       -0.45      5.12 o 
   7   4  13        3.79        0.45      6.67 o 
   8   4  13        5.20        7.29      7.14 o 
  -5   5  13        4.24        0.30     10.32 o 
  -4   5  13        0.46        0.30     10.90 o 
  -3   5  13        0.10       -1.78      8.84 o 
  -2   5  13        1.22        1.80      7.91 o 
  -1   5  13       52.98       48.57      9.44 o 
   0   5  13        4.99       -1.85      6.66 o 
   1   5  13       33.07       18.17      8.21 o 
   2   5  13        0.03       -1.25      6.61 o 
 -16   0  14        4.96        8.98      8.29 o 
 -14   0  14      788.32      833.11     23.76 o 
 -12   0  14      475.69      461.87     20.03 o 
 -10   0  14      228.26      235.80     10.04 o 
  -8   0  14      128.52      126.88      7.62 o 
  -6   0  14     4684.16     4885.17     62.63 o 
  -4   0  14      244.47      239.88     17.31 o 
  -2   0  14        3.62        2.90      2.51 o 
   0   0  14      902.49      943.72     16.03 o 
   2   0  14       75.10       85.21      5.63 o 
   4   0  14      271.27      229.51      7.28 o 
   6   0  14      196.63      179.17     10.61 o 
   8   0  14      541.73      557.39     30.15 o 
  10   0  14      201.71      225.00     14.64 o 
  12   0  14       14.98       19.56      7.91 o 
  14   0  14        1.63        2.01      9.15 o 
 -17   1  14        2.41        8.86      6.58 o 
 -16   1  14       32.98       24.41      6.59 o 
 -15   1  14      127.49      123.17     10.56 o 
 -14   1  14       10.89       18.46      5.10 o 
 -13   1  14      839.08      865.47     15.43 o 
 -12   1  14       23.67       27.52      4.17 o 
 -11   1  14       71.86       73.89      5.25 o 
 -10   1  14       11.39       18.28      3.64 o 
  -9   1  14       41.43       60.22      4.67 o 
  -8   1  14        4.45        4.96      2.61 o 
  -7   1  14       17.25       18.68      2.98 o 
  -6   1  14       69.87       64.05      3.61 o 
  -5   1  14     2869.18     2935.83     24.22 o 
  -4   1  14       71.48      105.42      3.87 o 
  -3   1  14      301.18      248.40      4.66 o 
  -2   1  14       47.49       56.19      2.96 o 
  -1   1  14      882.55      832.57      9.30 o 
   0   1  14      424.61      450.76      6.58 o 
   1   1  14        0.91       -1.32      1.32 o 
   2   1  14      350.77      389.36      6.17 o 
   3   1  14      224.53      250.73      5.96 o 
   4   1  14      259.67      258.51      6.65 o 
   5   1  14      249.17      252.20      6.94 o 
   6   1  14       12.38       13.63      3.51 o 
   7   1  14       31.42       29.75      4.57 o 
   8   1  14      499.49      493.45     14.49 o 
   9   1  14       38.85       21.88      7.01 o 
  10   1  14      366.36      372.35     13.77 o 
  11   1  14        3.07       -1.64      4.29 o 
  12   1  14        2.78        1.19      4.93 o 
  13   1  14        5.75        7.23      5.68 o 
 -16   2  14       19.82       12.85      6.45 o 
 -15   2  14       33.38       28.46      7.67 o 
 -14   2  14       88.63       80.26      9.64 o 
 -13   2  14       10.56        7.48      5.51 o 
 -12   2  14       83.94       83.46      7.43 o 
 -11   2  14        2.18       -3.34      3.99 o 
 -10   2  14      293.84      302.68     11.03 o 
  -9   2  14      410.05      393.30     11.47 o 
  -8   2  14       38.85       37.46      4.52 o 
  -7   2  14        4.90        7.41      2.92 o 
  -6   2  14       29.91       29.44      4.25 o 
  -5   2  14       71.07       67.23      4.58 o 
  -4   2  14      146.38      154.92      6.01 o 
  -3   2  14       93.23       89.34      5.10 o 
  -2   2  14      108.60      105.53      5.07 o 
  -1   2  14      413.41      392.24      9.58 o 
   0   2  14      370.61      319.26      8.63 o 
   1   2  14       39.75       38.02      4.10 o 
   2   2  14        7.40       11.35      3.14 o 
   3   2  14      109.10      114.02      6.94 o 
   4   2  14      100.80      108.87      8.10 o 
   5   2  14      131.97      128.82      9.87 o 
   6   2  14        0.79       -3.43      3.43 o 
   7   2  14        0.39       -3.33      3.33 o 
   8   2  14       31.52       47.68      9.53 o 
   9   2  14       53.32       48.26      9.03 o 
  10   2  14       40.02       33.75      9.22 o 
  11   2  14       18.22       14.71      7.11 o 
  12   2  14        8.87        1.83      8.79 o 
  13   2  14       14.96       24.47      9.18 o 
 -14   3  14       16.27        6.09      8.02 o 
 -13   3  14        0.01       -3.42      6.16 o 
 -12   3  14       20.33       25.21      6.57 o 
 -11   3  14       22.90       19.64      6.01 o 
 -10   3  14       18.44       17.52      4.75 o 
  -9   3  14        4.34        5.46      3.83 o 
  -8   3  14        0.19        3.91      4.70 o 
  -7   3  14      197.65      210.86     11.38 o 
  -6   3  14       25.30       17.81      4.73 o 
  -5   3  14       39.39       39.22      5.82 o 
  -4   3  14      531.33      552.16     14.94 o 
  -3   3  14       30.07       38.43      5.53 o 
  -2   3  14      142.67      168.95     11.17 o 
  -1   3  14        2.17        3.98      3.66 o 
   0   3  14       61.45       70.34      6.98 o 
   1   3  14       99.27       95.55      7.84 o 
   2   3  14      286.02      316.83     14.62 o 
   3   3  14      139.47      119.87      7.97 o 
   4   3  14       71.11       62.40      6.43 o 
   5   3  14       93.12       89.50      7.58 o 
   6   3  14       31.88       27.18      6.01 o 
   7   3  14        0.49       -4.28      4.28 o 
   8   3  14        1.86       -4.62      4.62 o 
   9   3  14       74.58       80.76     10.42 o 
  10   3  14        1.78        1.47      6.34 o 
  11   3  14       44.12       49.11     11.47 o 
 -11   4  14        1.44       -7.47      7.47 o 
 -10   4  14        3.56        0.28      6.30 o 
  -9   4  14        0.11       12.88      8.03 o 
  -8   4  14        9.70        3.89      7.27 o 
  -7   4  14       19.17       13.02     10.77 o 
  -6   4  14       32.73       16.52      7.45 o 
  -5   4  14        4.60        4.21      5.57 o 
  -4   4  14       25.02       13.51      5.59 o 
  -3   4  14        3.85        3.57      5.05 o 
  -2   4  14      148.63      169.61     11.26 o 
  -1   4  14       84.09       84.64      8.34 o 
   0   4  14      146.75      147.63     10.54 o 
   1   4  14        8.94       -4.50      4.50 o 
   2   4  14        0.09       -3.97      5.33 o 
   3   4  14       27.64       32.29     10.36 o 
   4   4  14       12.96        2.61      5.92 o 
   5   4  14       25.54       18.44      7.31 o 
   6   4  14        0.90        4.91      6.30 o 
   7   4  14       14.64        8.71      7.07 o 
   8   4  14        1.43        7.20      7.04 o 
  -4   5  14        3.38        3.71      9.61 o 
  -3   5  14        6.93        3.29      9.66 o 
  -2   5  14       30.46       15.84      7.75 o 
  -1   5  14        1.50       -2.82      6.79 o 
   0   5  14       85.71       68.18     10.69 o 
   1   5  14        0.00       -2.36      7.13 o 
 -17   0  15        5.53       10.57      9.70 o 
 -15   0  15       46.23       57.43     15.21 o 
 -13   0  15        9.79        9.99      5.72 o 
 -11   0  15        0.75       -2.88      2.88 o 
  -9   0  15     1014.94     1057.68     25.61 o 
  -7   0  15      364.72      385.66     13.25 o 
  -5   0  15      213.17      217.25     10.10 o 
  -3   0  15      112.83       88.18      6.58 o 
  -1   0  15       43.12       84.78      6.15 o 
   1   0  15     1473.41     1455.68     21.97 o 
   3   0  15      814.15      816.54     14.24 o 
   5   0  15      410.57      374.54     13.77 o 
   7   0  15      741.09      686.67     18.78 o 
   9   0  15      890.38      878.82     23.65 o 
  11   0  15       74.34       64.10     10.75 o 
  13   0  15       41.90       49.45     18.00 o 
 -16   1  15       67.46       59.67      9.59 o 
 -15   1  15       91.41       80.71      9.01 o 
 -14   1  15       80.63       88.79      8.52 o 
 -13   1  15      181.14      175.02     12.99 o 
 -12   1  15      119.15      115.85      6.63 o 
 -11   1  15       17.42       12.01      3.13 o 
 -10   1  15        2.73        3.48      2.55 o 
  -9   1  15        0.69        1.25      2.44 o 
  -8   1  15      576.86      543.41     10.87 o 
  -7   1  15       35.64       56.92      4.18 o 
  -6   1  15        0.32        2.52      1.85 o 
  -5   1  15       62.69       61.53      3.77 o 
  -4   1  15       72.41       59.09      3.33 o 
  -3   1  15      202.25      228.39      4.79 o 
  -2   1  15      469.36      497.19      7.36 o 
  -1   1  15      530.94      571.77      7.63 o 
   0   1  15      224.73      200.89      4.67 o 
   1   1  15      165.05      171.64      4.43 o 
   2   1  15     1285.39     1250.01     14.06 o 
   3   1  15       11.35        7.59      2.15 o 
   4   1  15      654.17      663.79     11.61 o 
   5   1  15       66.53       68.76      5.08 o 
   6   1  15       63.13       68.06      5.45 o 
   7   1  15       58.45       40.92      6.66 o 
   8   1  15       49.14       47.99      5.67 o 
   9   1  15       47.95       35.40      7.72 o 
  10   1  15      118.81      109.28      8.98 o 
  11   1  15        6.43        9.20      4.88 o 
  12   1  15        4.39        7.37      5.42 o 
  13   1  15        2.66        4.72      5.38 o 
 -15   2  15       72.18       81.41     10.22 o 
 -14   2  15        0.22        3.34      5.94 o 
 -13   2  15        0.37       -2.96      4.41 o 
 -12   2  15       57.18       50.64      6.96 o 
 -11   2  15        2.16        2.60      4.01 o 
 -10   2  15       51.32       49.34      6.70 o 
  -9   2  15      159.01      175.35      9.14 o 
  -8   2  15       16.34       20.11      3.83 o 
  -7   2  15        0.15        0.96      3.01 o 
  -6   2  15       12.92       14.69      3.39 o 
  -5   2  15       74.46       86.18      5.02 o 
  -4   2  15      418.97      434.99      9.25 o 
  -3   2  15       91.28       93.93      5.04 o 
  -2   2  15      135.10      138.58      7.77 o 
  -1   2  15       19.68       21.81      3.38 o 
   0   2  15      175.07      199.72      9.78 o 
   1   2  15        6.04        7.87      3.33 o 
   2   2  15        0.01        0.58      2.88 o 
   3   2  15      122.06      130.50      8.92 o 
   4   2  15      424.45      433.70     12.97 o 
   5   2  15      694.30      692.60     19.09 o 
   6   2  15        1.41        1.64      3.51 o 
   7   2  15      165.43      166.91     11.42 o 
   8   2  15       33.78       26.85      5.85 o 
   9   2  15       18.51       13.81      5.95 o 
  10   2  15       31.95       36.69      8.17 o 
  11   2  15       15.75       16.09      7.13 o 
  12   2  15        8.05       -6.19      6.19 o 
 -14   3  15        2.78       -1.39      6.61 o 
 -13   3  15       12.64       17.22      6.67 o 
 -12   3  15        0.41        1.79      6.02 o 
 -11   3  15       48.13       36.01      7.71 o 
 -10   3  15        1.47       -3.87      4.93 o 
  -9   3  15      214.31      199.70     11.11 o 
  -8   3  15      150.16      139.14     10.29 o 
  -7   3  15       12.55       12.02      4.64 o 
  -6   3  15      154.35      144.34     12.39 o 
  -5   3  15      414.93      432.92     18.41 o 
  -4   3  15      490.35      490.42     21.09 o 
  -3   3  15     1714.22     1750.82     33.23 o 
  -2   3  15      120.46      122.72     12.61 o 
  -1   3  15      320.37      313.76     12.56 o 
   0   3  15       42.07       37.36      5.69 o 
   1   3  15        0.71       -0.36      3.75 o 
   2   3  15       22.49       21.02      5.25 o 
   3   3  15      818.65      841.26     20.10 o 
   4   3  15        0.04       -2.44      3.71 o 
   5   3  15      199.14      188.66     10.51 o 
   6   3  15        0.97        1.52      4.81 o 
   7   3  15       26.21       14.44      6.59 o 
   8   3  15        3.15       -5.03      5.50 o 
   9   3  15       95.13       80.62     10.81 o 
  10   3  15        5.03       18.61      7.69 o 
 -11   4  15        1.29       -6.42     13.78 o 
 -10   4  15       10.83       15.49      8.99 o 
  -9   4  15       15.26       25.51     10.95 o 
  -8   4  15       10.08      -12.04     12.04 o 
  -7   4  15        5.14        8.78      7.17 o 
  -6   4  15        0.00        6.28      7.51 o 
  -5   4  15       74.71       79.33     11.02 o 
  -4   4  15        0.24       -0.86      5.81 o 
  -3   4  15       42.66       36.11      7.29 o 
  -2   4  15       63.55       70.08      8.69 o 
  -1   4  15       16.17        7.27      5.69 o 
   0   4  15       41.17       28.38      6.81 o 
   1   4  15      101.56      106.15     10.41 o 
   2   4  15        6.62       -0.31      5.63 o 
   3   4  15        6.73        4.11      6.49 o 
   4   4  15       36.68       28.51      7.62 o 
   5   4  15        0.01       -1.22      5.98 o 
   6   4  15       18.99       27.61      9.37 o 
   7   4  15       14.11        2.21      7.89 o 
  -3   5  15        2.52        5.98      8.76 o 
  -2   5  15        3.75       -2.87      6.86 o 
  -1   5  15        0.89       -3.68      6.95 o 
   0   5  15       20.74        8.64      7.65 o 
 -16   0  16       83.52       82.51     14.96 o 
 -14   0  16       23.32        5.99      6.65 o 
 -12   0  16       39.89       33.34      5.99 o 
 -10   0  16      676.80      655.02     17.08 o 
  -8   0  16       60.41      116.10     13.10 o 
  -6   0  16      295.33      288.66     12.68 o 
  -4   0  16        6.37        9.53      3.31 o 
  -2   0  16      234.55      225.57     11.79 o 
   0   0  16     3021.14     3080.99     45.31 o 
   2   0  16      474.19      533.77     12.65 o 
   4   0  16       22.92       13.97      6.12 o 
   6   0  16     1190.05     1161.08     53.66 o 
   8   0  16      514.78      555.73     21.38 o 
  10   0  16        1.28       -2.53      5.36 o 
  12   0  16       34.69       37.83     21.12 o 
 -16   1  16       42.68       39.26      8.91 o 
 -15   1  16        4.02        9.28      6.47 o 
 -14   1  16        7.18       10.28      5.34 o 
 -13   1  16       18.82       27.74      4.52 o 
 -12   1  16       98.74      105.89      6.52 o 
 -11   1  16       31.55       28.80      3.96 o 
 -10   1  16        4.88        2.53      2.62 o 
  -9   1  16        0.34        2.40      3.01 o 
  -8   1  16      207.02      220.19      7.90 o 
  -7   1  16        2.17        0.34      2.96 o 
  -6   1  16       30.89       25.64      2.94 o 
  -5   1  16     1435.46     1442.86     14.67 o 
  -4   1  16        1.77        6.62      1.76 o 
  -3   1  16        5.01        3.12      1.57 o 
  -2   1  16      356.31      384.72      6.57 o 
  -1   1  16      961.52      880.25     10.17 o 
   0   1  16       37.03       32.84      2.68 o 
   1   1  16       21.36       28.61      2.38 o 
   2   1  16        0.35        3.89      1.87 o 
   3   1  16        3.70        2.86      2.23 o 
   4   1  16      121.79      144.47      6.54 o 
   5   1  16      183.02      198.06      9.71 o 
   6   1  16       59.64       58.41      5.33 o 
   7   1  16        7.72        4.66      3.51 o 
   8   1  16       16.11        6.79      5.08 o 
   9   1  16       90.24       86.52      9.96 o 
  10   1  16        0.09        2.60      3.97 o 
  11   1  16       29.57       23.46      6.37 o 
  12   1  16        3.84        3.89      5.21 o 
  13   1  16       14.47       18.71      6.70 o 
 -15   2  16        0.40        0.21      6.73 o 
 -14   2  16        2.20       -2.69      5.54 o 
 -13   2  16       54.74       43.79      8.91 o 
 -12   2  16       28.70       28.21      5.79 o 
 -11   2  16      200.98      201.37     10.64 o 
 -10   2  16      847.97      823.44     17.56 o 
  -9   2  16      169.40      151.62      8.72 o 
  -8   2  16      159.93      150.54      7.82 o 
  -7   2  16      681.25      682.66     13.96 o 
  -6   2  16       24.46       20.59      3.30 o 
  -5   2  16        3.49        1.79      2.51 o 
  -4   2  16      503.29      515.63     10.21 o 
  -3   2  16       23.07       19.39      3.44 o 
  -2   2  16      771.99      850.83     15.27 o 
  -1   2  16      136.08      142.85      6.66 o 
   0   2  16       61.64       75.92      8.60 o 
   1   2  16        1.41       -2.87      2.87 o 
   2   2  16      260.01      268.13     10.15 o 
   3   2  16      152.86      191.58      9.40 o 
   4   2  16      183.89      193.21     10.29 o 
   5   2  16        1.17        1.55      4.05 o 
   6   2  16       67.58       83.67     10.39 o 
   7   2  16       58.92       45.52      7.08 o 
   8   2  16        3.30        7.09      5.16 o 
   9   2  16      265.09      295.27     14.61 o 
  10   2  16       48.37       44.55      7.83 o 
  11   2  16       12.29        7.66      6.27 o 
  12   2  16       39.58       31.12      8.96 o 
 -13   3  16       77.40       91.60     10.67 o 
 -12   3  16       61.48       52.23      8.78 o 
 -11   3  16        1.96        2.21      6.39 o 
 -10   3  16       20.69        9.90      7.35 o 
  -9   3  16       51.93       61.87      8.50 o 
  -8   3  16        1.11        4.48      4.65 o 
  -7   3  16      138.69      160.95     10.40 o 
  -6   3  16      201.79      210.09     12.15 o 
  -5   3  16      282.15      282.69     15.01 o 
  -4   3  16      465.30      470.12     14.33 o 
  -3   3  16        2.85        3.33      4.34 o 
  -2   3  16      430.18      409.14     15.28 o 
  -1   3  16       33.58       35.73      5.41 o 
   0   3  16        0.07       -2.16      3.83 o 
   1   3  16       54.89       56.67      6.76 o 
   2   3  16      177.39      168.45     10.78 o 
   3   3  16        0.40       -1.28      4.25 o 
   4   3  16      379.51      363.00     14.50 o 
   5   3  16      200.71      177.55     12.26 o 
   6   3  16       48.74       28.18      6.56 o 
   7   3  16       39.37       33.32      7.92 o 
   8   3  16        0.42       -3.95      7.25 o 
   9   3  16       34.22       29.45      9.08 o 
  10   3  16        4.38       13.38      7.53 o 
 -10   4  16       27.70       28.57     11.59 o 
  -9   4  16        1.00       -0.78      7.24 o 
  -8   4  16       23.71       20.10      8.70 o 
  -7   4  16        0.27       -6.68      6.68 o 
  -6   4  16        7.32       -2.43      6.37 o 
  -5   4  16        8.44       -3.79     10.41 o 
  -4   4  16        9.53        9.89      7.08 o 
  -3   4  16      113.51      115.53     12.40 o 
  -2   4  16        2.10       10.29      8.91 o 
  -1   4  16       26.45       25.89     11.01 o 
   0   4  16        2.56        0.29      5.24 o 
   1   4  16       89.42       93.59     10.75 o 
   2   4  16        0.12       -2.28      5.44 o 
   3   4  16       36.51       26.54      7.32 o 
   4   4  16       12.61       17.12      8.39 o 
   5   4  16        0.03        3.16      7.87 o 
   6   4  16       32.17       43.99     10.97 o 
   7   4  16       23.72       21.38      9.52 o 
 -15   0  17       30.20       29.49      7.60 o 
 -13   0  17       41.33       32.67      7.39 o 
 -11   0  17      109.39      112.34      9.13 o 
  -9   0  17      144.35      161.19     12.21 o 
  -7   0  17        3.34        6.01      5.30 o 
  -5   0  17        8.48       -2.05      5.71 o 
  -3   0  17      497.04      451.46     12.89 o 
  -1   0  17       92.07       86.88      6.13 o 
   1   0  17      508.16      560.91     13.12 o 
   3   0  17      123.51      134.30      7.91 o 
   5   0  17      286.15      284.56     15.07 o 
   7   0  17      687.25      686.20     23.40 o 
   9   0  17      252.19      244.30     15.29 o 
  11   0  17        1.02        2.63      7.92 o 
  13   0  17       16.86       27.78      9.99 o 
 -16   1  17        1.55       -0.68      6.13 o 
 -15   1  17       23.91       17.88      7.10 o 
 -14   1  17       32.59       23.01      5.27 o 
 -13   1  17        4.47        2.65      4.08 o 
 -12   1  17       25.44       14.61      4.99 o 
 -11   1  17        0.03       -2.75      2.75 o 
 -10   1  17       13.90       16.17      3.79 o 
  -9   1  17       26.20       20.34      3.78 o 
  -8   1  17        6.02        8.73      2.88 o 
  -7   1  17      100.62       98.14      5.50 o 
  -6   1  17       40.06       37.24      3.19 o 
  -5   1  17        0.55        0.67      2.04 o 
  -4   1  17        0.09        0.16      1.92 o 
  -3   1  17      164.04      192.88      5.96 o 
  -2   1  17       79.77       76.14      4.20 o 
  -1   1  17       73.74       66.51      3.60 o 
   0   1  17      726.10      703.20      9.76 o 
   1   1  17       21.91       25.16      2.63 o 
   2   1  17       44.23       41.01      3.33 o 
   3   1  17      112.55      130.35      5.98 o 
   4   1  17      831.14      863.07     13.26 o 
   5   1  17        1.97       -1.18      3.03 o 
   6   1  17      244.95      240.40      9.71 o 
   7   1  17        8.81        1.97      5.90 o 
   8   1  17      125.82      134.30      8.70 o 
   9   1  17        0.72       -2.87      4.24 o 
  10   1  17      148.19      165.37     11.10 o 
  11   1  17        4.45        6.16      4.96 o 
  12   1  17       10.74       14.02      6.39 o 
 -15   2  17        1.86        6.37      6.81 o 
 -14   2  17       11.01       13.26      6.87 o 
 -13   2  17        4.84       -1.84      5.64 o 
 -12   2  17       12.48       10.69      5.26 o 
 -11   2  17       46.08       37.71      5.94 o 
 -10   2  17        3.51       -1.61      3.79 o 
  -9   2  17       39.65       38.59      5.34 o 
  -8   2  17      216.46      219.87      9.50 o 
  -7   2  17        3.29        8.30      3.73 o 
  -6   2  17        0.66        0.10      3.42 o 
  -5   2  17        2.25        3.60      2.70 o 
  -4   2  17      635.46      605.83     12.29 o 
  -3   2  17        2.35        4.09      2.71 o 
  -2   2  17       26.63       28.76      3.96 o 
  -1   2  17       90.30       92.25      6.36 o 
   0   2  17        6.13        5.06      4.46 o 
   1   2  17        7.30        8.25      3.84 o 
   2   2  17      181.64      166.92      9.78 o 
   3   2  17        4.27        8.57      3.72 o 
   4   2  17       12.25        5.45      3.94 o 
   5   2  17       45.08       44.90      5.99 o 
   6   2  17       14.91       13.96      5.94 o 
   7   2  17      257.68      246.43     14.11 o 
   8   2  17       59.61       60.24      8.80 o 
   9   2  17       30.36       30.43      6.73 o 
  10   2  17        0.30       -4.50      6.28 o 
  11   2  17        0.76       -2.92      5.62 o 
 -13   3  17       44.07       55.10      9.20 o 
 -12   3  17        0.01       -2.20      6.21 o 
 -11   3  17        2.23        0.21      6.76 o 
 -10   3  17        0.27       -0.92      6.29 o 
  -9   3  17        2.66       14.04      5.74 o 
  -8   3  17      175.03      177.35     13.77 o 
  -7   3  17       14.57       20.60      5.47 o 
  -6   3  17       14.07        9.77      4.94 o 
  -5   3  17      155.00      149.56     11.40 o 
  -4   3  17      102.72       97.57      8.37 o 
  -3   3  17      568.05      598.67     18.93 o 
  -2   3  17      357.96      352.99     15.02 o 
  -1   3  17       86.36       87.44      8.11 o 
   0   3  17        4.96        2.37      4.13 o 
   1   3  17       43.81       39.47      6.21 o 
   2   3  17       15.39       17.39      5.22 o 
   3   3  17        1.47        3.82      4.33 o 
   4   3  17       12.10       -2.32      4.29 o 
   5   3  17        4.11        4.11      5.96 o 
   6   3  17       26.88       28.22      7.73 o 
   7   3  17       19.44       16.02      6.63 o 
   8   3  17        1.97        0.33      6.11 o 
   9   3  17       31.94       31.45      8.44 o 
 -10   4  17       14.00        9.61     10.06 o 
  -9   4  17        1.81      -13.19     13.19 o 
  -8   4  17        1.72       -2.87      6.85 o 
  -7   4  17        8.27        7.98      8.02 o 
  -6   4  17       11.30       -1.95     10.31 o 
  -5   4  17       36.90       30.68      9.22 o 
  -4   4  17        1.14       -6.66      6.66 o 
  -3   4  17        8.95       15.35      6.82 o 
  -2   4  17        0.00       -5.26      5.45 o 
  -1   4  17        3.60        7.01      6.29 o 
   0   4  17       24.78       18.82      7.36 o 
   1   4  17        0.00        1.70      6.00 o 
   2   4  17       80.94       62.29      9.46 o 
   3   4  17        3.49       -0.26      6.40 o 
   4   4  17        5.12        6.79      6.73 o 
   5   4  17       19.68       16.95      7.61 o 
   6   4  17        9.89       -2.80      8.78 o 
 -16   0  18      191.03      171.22     20.62 o 
 -14   0  18      540.82      593.58     20.78 o 
 -12   0  18      255.94      245.15     13.88 o 
 -10   0  18      139.61      162.23     10.58 o 
  -8   0  18      279.76      286.44     12.62 o 
  -6   0  18      227.57      223.15     13.25 o 
  -4   0  18       64.78       52.62      6.06 o 
  -2   0  18      418.91      420.55     11.35 o 
   0   0  18      588.79      549.12     13.18 o 
   2   0  18       97.32      139.97      9.42 o 
   4   0  18      332.06      357.22     13.60 o 
   6   0  18     1616.88     1612.23     43.27 o 
   8   0  18      566.64      548.37     21.97 o 
  10   0  18        3.32       -2.16      5.38 o 
  12   0  18       19.72       20.70     10.50 o 
 -16   1  18       33.89       37.47      8.98 o 
 -15   1  18      108.94      108.60     11.92 o 
 -14   1  18       40.83       39.43      6.06 o 
 -13   1  18      115.46      110.71     10.00 o 
 -12   1  18        0.33        3.01      3.33 o 
 -11   1  18        2.63        6.28      3.26 o 
 -10   1  18      144.26      139.56      7.26 o 
  -9   1  18       42.92       47.88      4.89 o 
  -8   1  18      205.93      228.10     16.02 o 
  -7   1  18        2.20        3.77      2.83 o 
  -6   1  18        4.14        4.01      2.32 o 
  -5   1  18      283.20      313.19      7.66 o 
  -4   1  18      340.72      337.56      9.89 o 
  -3   1  18       14.31       16.83      2.78 o 
  -2   1  18      146.54      156.27      6.24 o 
  -1   1  18       30.92       27.83      3.30 o 
   0   1  18       71.47       77.23      4.22 o 
   1   1  18      375.67      350.57      7.44 o 
   2   1  18      175.74      171.13      5.96 o 
   3   1  18       54.10       57.82      4.45 o 
   4   1  18      103.81       96.12      5.90 o 
   5   1  18      137.36      120.77      7.16 o 
   6   1  18        9.14        5.08      3.49 o 
   7   1  18       50.84       49.66      6.77 o 
   8   1  18       91.05       77.87     10.25 o 
   9   1  18       78.23       94.79      8.71 o 
  10   1  18        1.17       -3.58      4.43 o 
  11   1  18       79.63       89.35     10.42 o 
  12   1  18        2.99       11.77      6.41 o 
 -15   2  18        3.27        0.47      6.69 o 
 -14   2  18       29.10       23.01      8.76 o 
 -13   2  18        1.26       -1.97      5.50 o 
 -12   2  18       19.51       13.70      5.44 o 
 -11   2  18        2.32       -0.56      4.32 o 
 -10   2  18       24.03       23.33      5.05 o 
  -9   2  18      151.08      138.66      9.06 o 
  -8   2  18       14.84        7.67      6.36 o 
  -7   2  18      309.79      323.81     19.12 o 
  -6   2  18        6.36        9.08      3.50 o 
  -5   2  18       40.67       35.13      5.42 o 
  -4   2  18      307.99      301.16      9.48 o 
  -3   2  18      628.51      582.60     12.11 o 
  -2   2  18        0.79        0.43      2.56 o 
  -1   2  18        0.02       -0.84      2.88 o 
   0   2  18        3.77        7.05      3.28 o 
   1   2  18       96.80      112.82      7.45 o 
   2   2  18       35.98       24.90      5.14 o 
   3   2  18        0.05        3.65      3.81 o 
   4   2  18        8.07        8.61      4.98 o 
   5   2  18      153.32      145.04      9.70 o 
   6   2  18       59.31       58.13      9.29 o 
   7   2  18       39.07       33.20      7.06 o 
   8   2  18        7.18        4.94      5.61 o 
   9   2  18       13.27       26.55     10.65 o 
  10   2  18       20.24       23.08      6.98 o 
  11   2  18       10.78       10.46      6.96 o 
 -13   3  18        5.05        6.49      7.62 o 
 -12   3  18       62.87       54.83     10.85 o 
 -11   3  18       31.12       29.78      8.92 o 
 -10   3  18        0.18        0.34      6.67 o 
  -9   3  18       22.64       25.41      6.63 o 
  -8   3  18        5.51        3.93      5.44 o 
  -7   3  18       88.13       84.56      8.61 o 
  -6   3  18      239.46      224.46     16.12 o 
  -5   3  18        0.68       -2.75      4.79 o 
  -4   3  18      230.34      227.25     12.17 o 
  -3   3  18       43.34       46.80      6.56 o 
  -2   3  18       51.44       42.10      7.25 o 
  -1   3  18      135.61      140.77     12.30 o 
   0   3  18        0.97       -1.77      4.01 o 
   1   3  18       88.51      101.46      8.78 o 
   2   3  18       65.30       59.32      7.49 o 
   3   3  18      353.08      384.05     16.62 o 
   4   3  18       11.00       13.16      5.63 o 
   5   3  18       58.45       74.94     12.37 o 
   6   3  18        2.37        1.65      6.97 o 
   7   3  18       28.05       22.82      7.35 o 
   8   3  18       19.70       13.65      8.00 o 
   9   3  18       40.28       38.94      8.83 o 
  -9   4  18        1.92       -1.92      7.68 o 
  -8   4  18        3.08       -0.42      7.24 o 
  -7   4  18       70.17       66.89     11.68 o 
  -6   4  18        0.06       -5.49      7.10 o 
  -5   4  18       32.76       36.00      9.48 o 
  -4   4  18        1.39       -5.50      7.42 o 
  -3   4  18        5.66        7.85      6.59 o 
  -2   4  18        0.05        1.32      5.84 o 
  -1   4  18        2.15        0.96      6.00 o 
   0   4  18       12.16        3.56      6.19 o 
   1   4  18       76.96       66.75     11.56 o 
   2   4  18       13.23        9.93      8.00 o 
   3   4  18       41.73       41.10      8.85 o 
   4   4  18        9.16        6.04      6.95 o 
   5   4  18       55.81       51.83      9.89 o 
 -15   0  19       93.16      113.22     12.23 o 
 -13   0  19       51.68       59.74      9.41 o 
 -11   0  19      287.67      281.10     14.31 o 
  -9   0  19      105.83      118.70     10.37 o 
  -7   0  19      862.81      905.39     22.36 o 
  -5   0  19      414.75      389.59     13.81 o 
  -3   0  19        0.58       -0.08      2.86 o 
  -1   0  19        7.93        7.39      3.39 o 
   1   0  19      474.11      535.92     15.93 o 
   3   0  19      660.93      741.77     19.59 o 
   5   0  19        6.04        2.34      8.82 o 
   7   0  19       47.90       37.77     18.61 o 
   9   0  19        0.49       -4.87      5.24 o 
  11   0  19       47.21       82.71     12.55 o 
 -15   1  19      160.78      172.79     12.62 o 
 -14   1  19        2.67        5.04      4.54 o 
 -13   1  19      207.26      209.62     11.70 o 
 -12   1  19      191.78      199.42     10.54 o 
 -11   1  19       45.06       39.93      5.14 o 
 -10   1  19      496.11      499.03     12.52 o 
  -9   1  19       65.37       60.31      5.35 o 
  -8   1  19      314.53      323.50      9.70 o 
  -7   1  19      317.83      339.45      9.73 o 
  -6   1  19       21.53       15.79      3.35 o 
  -5   1  19      107.27      112.41      5.88 o 
  -4   1  19       27.79       25.79      3.40 o 
  -3   1  19        0.14       -1.39      2.27 o 
  -2   1  19      161.04      165.26      6.74 o 
  -1   1  19      187.29      195.19      6.91 o 
   0   1  19       76.50       84.97      5.01 o 
   1   1  19       48.40       52.13      5.44 o 
   2   1  19       36.14       40.87      4.16 o 
   3   1  19      266.40      280.68      8.57 o 
   4   1  19       43.30       53.11      5.40 o 
   5   1  19      306.79      342.48     12.48 o 
   6   1  19       94.27      103.33      7.70 o 
   7   1  19      279.74      292.52     13.54 o 
   8   1  19       91.20       90.51      8.50 o 
   9   1  19        8.81       10.02      5.74 o 
  10   1  19       11.41        8.58      5.71 o 
  11   1  19       18.93       13.84      7.74 o 
 -14   2  19        6.58        4.34      7.79 o 
 -13   2  19        7.34        3.89      6.03 o 
 -12   2  19        0.00       -1.30      5.00 o 
 -11   2  19       51.52       57.71      7.15 o 
 -10   2  19       45.35       37.99      6.16 o 
  -9   2  19        0.47       -3.43      4.01 o 
  -8   2  19      109.35      126.16      8.93 o 
  -7   2  19      190.02      218.74     11.03 o 
  -6   2  19        3.36        3.89      3.53 o 
  -5   2  19      239.04      235.53     10.43 o 
  -4   2  19      488.82      524.66     11.88 o 
  -3   2  19       49.36       56.09      5.04 o 
  -2   2  19       41.67       41.18      5.65 o 
  -1   2  19        0.31        0.92      3.02 o 
   0   2  19       10.86        6.60      3.43 o 
   1   2  19       49.31       54.35      5.57 o 
   2   2  19       30.77       33.91      5.67 o 
   3   2  19      230.46      216.15     12.97 o 
   4   2  19        4.38        4.68      4.78 o 
   5   2  19       11.54       12.03      4.86 o 
   6   2  19       38.43       34.70      6.13 o 
   7   2  19       72.05       58.12      8.22 o 
   8   2  19       24.99       27.82      7.44 o 
   9   2  19       88.78      101.99     16.48 o 
  10   2  19        0.11        7.13      5.81 o 
 -12   3  19       12.60       28.07      8.72 o 
 -11   3  19        0.59        3.85      7.01 o 
 -10   3  19        0.35       -0.65      6.48 o 
  -9   3  19       75.81       91.24     10.24 o 
  -8   3  19        0.06        1.06      5.28 o 
  -7   3  19       72.23       62.67      8.32 o 
  -6   3  19      165.30      159.41     13.74 o 
  -5   3  19      255.72      247.16     14.79 o 
  -4   3  19       33.70       21.74      6.36 o 
  -3   3  19      528.06      553.63     21.77 o 
  -2   3  19      356.54      341.80     16.24 o 
  -1   3  19        0.43       -2.41      4.02 o 
   0   3  19       39.87       37.11      6.18 o 
   1   3  19        6.53       10.31      5.08 o 
   2   3  19      376.96      377.96     19.46 o 
   3   3  19       40.24       27.99      7.05 o 
   4   3  19       26.07       22.41      6.52 o 
   5   3  19       39.01       48.81     10.40 o 
   6   3  19        0.07       -5.98      5.98 o 
   7   3  19        5.27       -0.23      7.26 o 
   8   3  19       15.31       12.80      7.58 o 
  -9   4  19        1.64       -4.67      7.82 o 
  -8   4  19        0.27       -1.63      7.54 o 
  -7   4  19        3.77        2.56      9.62 o 
  -6   4  19        0.39       14.98      8.51 o 
  -5   4  19       72.30       52.05     10.75 o 
  -4   4  19        0.67       11.46      8.18 o 
  -3   4  19       17.53       11.37      8.70 o 
  -2   4  19        0.52        6.13      6.65 o 
  -1   4  19       23.62       15.22      7.40 o 
   0   4  19        0.23       -4.30      5.84 o 
   1   4  19        3.97        5.29      6.23 o 
   2   4  19        4.97        5.95      7.56 o 
   3   4  19       45.33       45.98     10.73 o 
   4   4  19        1.50        2.99      6.00 o 
 -14   0  20      119.78      123.48     12.16 o 
 -12   0  20      102.53      116.34     10.08 o 
 -10   0  20       56.22       53.62      8.03 o 
  -8   0  20        5.11        0.92      3.98 o 
  -6   0  20       90.11       84.95      8.12 o 
  -4   0  20      343.84      406.29     16.48 o 
  -2   0  20      224.44      234.61      8.80 o 
   0   0  20       32.62       31.82      5.49 o 
   2   0  20      141.67      132.31     10.32 o 
   4   0  20      168.88      155.75     14.95 o 
   6   0  20      170.69      154.73     13.86 o 
   8   0  20       13.60        3.81      6.40 o 
  10   0  20        4.28       15.40     10.69 o 
 -15   1  20        2.16       -0.45      4.78 o 
 -14   1  20        6.72       10.44      5.02 o 
 -13   1  20        0.64       -4.53      4.53 o 
 -12   1  20        7.59        2.05      4.00 o 
 -11   1  20        0.01        1.88      3.47 o 
 -10   1  20        6.75        4.19      3.48 o 
  -9   1  20       24.35       29.63      5.07 o 
  -8   1  20        2.60        5.15      3.55 o 
  -7   1  20      350.38      349.72      9.76 o 
  -6   1  20       89.37       87.12      5.91 o 
  -5   1  20       12.08        3.86      2.69 o 
  -4   1  20       56.78       50.88      4.34 o 
  -3   1  20      185.66      220.55      8.18 o 
  -2   1  20        9.30        7.67      2.70 o 
  -1   1  20      267.45      260.42      8.01 o 
   0   1  20        1.75        1.57      2.58 o 
   1   1  20      608.97      614.97     13.92 o 
   2   1  20      205.70      209.93      8.29 o 
   3   1  20      121.48      116.16      6.59 o 
   4   1  20      125.18      114.87      8.24 o 
   5   1  20        0.16        8.50      4.55 o 
   6   1  20        0.09        2.56      3.65 o 
   7   1  20      289.09      305.91     17.70 o 
   8   1  20        7.96        3.47      5.28 o 
   9   1  20       35.57       41.72      7.61 o 
  10   1  20        0.43        2.75      5.94 o 
  11   1  20       41.78       50.86      9.42 o 
 -14   2  20        0.22       -2.87      5.55 o 
 -13   2  20        8.58        3.00      5.28 o 
 -12   2  20        0.08        0.55      5.55 o 
 -11   2  20       40.76       32.52     11.89 o 
 -10   2  20       71.27       55.97      9.87 o 
  -9   2  20      443.11      481.18     16.03 o 
  -8   2  20        0.45        0.20      3.80 o 
  -7   2  20        0.69       -1.36      3.29 o 
  -6   2  20       20.92       15.39      4.47 o 
  -5   2  20       36.60       25.35      4.66 o 
  -4   2  20      746.88      764.68     14.63 o 
  -3   2  20      252.33      238.55      9.28 o 
  -2   2  20      596.35      560.29     21.59 o 
  -1   2  20       24.96       20.29      4.33 o 
   0   2  20        4.71        5.08      3.38 o 
   1   2  20        1.58        5.48      3.56 o 
   2   2  20      626.41      632.31     18.69 o 
   3   2  20       66.61       39.54      7.31 o 
   4   2  20      382.57      399.15     16.30 o 
   5   2  20      221.60      247.00     13.00 o 
   6   2  20       17.47        6.82      5.44 o 
   7   2  20        2.49       -4.71      4.71 o 
   8   2  20        2.54        7.48      5.36 o 
   9   2  20      156.86      171.76     12.92 o 
  10   2  20        3.33        8.20      6.33 o 
 -12   3  20       13.45        3.39     10.58 o 
 -11   3  20        3.34       -5.10      6.73 o 
 -10   3  20        6.86       10.74      7.68 o 
  -9   3  20       19.01       16.40      6.91 o 
  -8   3  20        2.37        3.94      5.88 o 
  -7   3  20        0.55        1.13      6.42 o 
  -6   3  20       10.24       11.28      6.57 o 
  -5   3  20        0.53        1.49      7.63 o 
  -4   3  20        2.70        2.91      6.07 o 
  -3   3  20       82.87       88.06      8.38 o 
  -2   3  20       35.90       37.85      6.38 o 
  -1   3  20       23.50       22.24      5.61 o 
   0   3  20      134.39      150.69     11.48 o 
   1   3  20        9.22        5.72      5.16 o 
   2   3  20       32.69       25.53      8.24 o 
   3   3  20       28.56       27.05      7.89 o 
   4   3  20      128.62      115.67     13.77 o 
   5   3  20       58.37       57.33     12.44 o 
   6   3  20        5.66        4.98      7.44 o 
   7   3  20        3.93       -0.37      7.71 o 
   8   3  20        1.33        5.23      8.35 o 
  -8   4  20       40.07       42.82     10.83 o 
  -7   4  20       29.05       19.80      9.54 o 
  -6   4  20      121.67       99.66     13.82 o 
  -5   4  20       97.81       83.28     12.28 o 
  -4   4  20       48.33       47.05     10.62 o 
  -3   4  20        6.55       -0.82      9.57 o 
  -2   4  20        0.05        0.42      6.85 o 
  -1   4  20      175.70      166.72     14.09 o 
   0   4  20        0.67        3.24      6.51 o 
   1   4  20      113.99      111.78     12.06 o 
   2   4  20        4.42       17.05      7.61 o 
   3   4  20       19.83        9.28      7.09 o 
 -15   0  21        0.02       -5.33      6.19 o 
 -13   0  21       94.82       90.46     14.12 o 
 -11   0  21        5.72        5.35      6.31 o 
  -9   0  21      372.00      357.76     16.45 o 
  -7   0  21       32.38       31.36      7.52 o 
  -5   0  21       59.51       51.03      6.08 o 
  -3   0  21      483.19      493.75     14.13 o 
  -1   0  21      812.74      801.17     20.74 o 
   1   0  21      641.97      620.83     18.22 o 
   3   0  21      398.26      379.50     16.16 o 
   5   0  21       18.19       19.75      6.83 o 
   7   0  21        1.99       19.57      7.00 o 
   9   0  21        1.50        0.50      7.12 o 
  11   0  21        7.78       12.65     12.06 o 
 -15   1  21        7.31        5.89      5.07 o 
 -14   1  21        1.98       -0.38      4.50 o 
 -13   1  21       21.16       22.15      5.52 o 
 -12   1  21      163.03      154.76      9.73 o 
 -11   1  21      135.96      139.63     11.30 o 
 -10   1  21       93.42       86.82      6.74 o 
  -9   1  21       56.59       54.02      6.27 o 
  -8   1  21      552.26      574.83     14.91 o 
  -7   1  21       29.58       34.55      5.38 o 
  -6   1  21      107.20      122.64      9.40 o 
  -5   1  21        0.57        0.69      2.72 o 
  -4   1  21      229.56      250.63      8.30 o 
  -3   1  21       88.19       91.91      5.71 o 
  -2   1  21      107.98      110.67      6.72 o 
  -1   1  21        3.71        2.73      2.85 o 
   0   1  21      400.15      440.87     12.01 o 
   1   1  21       18.90       19.84      4.01 o 
   2   1  21        2.16       -1.04      3.39 o 
   3   1  21        0.22       -3.33      3.33 o 
   4   1  21        5.63       -0.90      3.67 o 
   5   1  21        7.68       17.07      7.20 o 
   6   1  21        2.94        6.19      4.45 o 
   7   1  21       49.40       47.21      7.47 o 
   8   1  21        0.29       -4.56      4.56 o 
   9   1  21        1.73        7.08      6.63 o 
  10   1  21        1.16        0.82      5.83 o 
 -14   2  21        1.88        6.53      6.69 o 
 -13   2  21       18.31       25.34      7.96 o 
 -12   2  21       36.34       31.80      8.99 o 
 -11   2  21        1.49       -0.89      6.02 o 
 -10   2  21       79.32       69.68     11.12 o 
  -9   2  21        3.64        8.78      5.18 o 
  -8   2  21       10.50        9.32      4.29 o 
  -7   2  21       27.22       23.08      4.86 o 
  -6   2  21       49.73       42.66      5.78 o 
  -5   2  21        0.04        1.61      3.62 o 
  -4   2  21       96.95       91.66      9.18 o 
  -3   2  21       27.24       30.36      4.37 o 
  -2   2  21        0.19        0.10      3.26 o 
  -1   2  21       20.68       22.20      4.57 o 
   0   2  21      261.86      256.26     11.21 o 
   1   2  21      231.09      220.23     10.62 o 
   2   2  21      444.35      441.56     13.02 o 
   3   2  21       91.59       84.96      9.14 o 
   4   2  21        5.08        7.99      5.49 o 
   5   2  21        9.48       11.32      5.57 o 
   6   2  21        0.33        6.52      5.63 o 
   7   2  21        0.33        5.51      5.97 o 
   8   2  21       19.24        8.55      5.92 o 
   9   2  21        3.05       -0.99      6.81 o 
 -11   3  21       17.96       22.11      8.87 o 
 -10   3  21       18.73        5.50      7.43 o 
  -9   3  21       10.01       13.95      6.88 o 
  -8   3  21       10.63       12.22      7.56 o 
  -7   3  21       47.71       43.89      9.24 o 
  -6   3  21        0.07        0.92      6.54 o 
  -5   3  21        1.46        3.15      6.20 o 
  -4   3  21       43.12       49.08      8.87 o 
  -3   3  21       73.02       71.33      8.47 o 
  -2   3  21        1.62        0.69      4.87 o 
  -1   3  21        0.36       -4.93      4.95 o 
   0   3  21        1.07       -1.68      4.83 o 
   1   3  21        9.52        6.65      5.37 o 
   2   3  21        5.75        0.90      5.03 o 
   3   3  21       12.14       16.03      6.60 o 
   4   3  21        1.27       -0.94      7.18 o 
   5   3  21        1.40       -6.78      7.21 o 
   6   3  21        1.47       -7.15      7.15 o 
   7   3  21        1.14       -0.22      7.63 o 
  -7   4  21       34.00       29.18     10.40 o 
  -6   4  21       75.20       52.49     11.43 o 
  -5   4  21      139.90      144.48     18.06 o 
  -4   4  21       46.89       35.62     10.30 o 
  -3   4  21       12.78       20.52      8.49 o 
  -2   4  21       21.84       21.27      8.04 o 
  -1   4  21        6.77       13.26      7.35 o 
   0   4  21        1.13        0.94      6.81 o 
   1   4  21       15.69       17.40     17.74 o 
   2   4  21       14.70        4.21      6.97 o 
 -14   0  22       78.47       81.27     11.72 o 
 -12   0  22        1.85       -0.02      5.63 o 
 -10   0  22       23.30       17.85      6.55 o 
  -8   0  22      113.44      131.11     37.55 o 
  -6   0  22      346.77      361.65     14.18 o 
  -4   0  22       69.54       42.08      8.63 o 
  -2   0  22      566.80      592.04     15.87 o 
   0   0  22      471.84      479.28     14.26 o 
   2   0  22      420.94      441.91     13.93 o 
   4   0  22      331.98      340.93     14.22 o 
   6   0  22      500.35      473.38     24.70 o 
   8   0  22        3.89       -5.97      9.88 o 
  10   0  22        0.14       -4.95      8.53 o 
 -14   1  22        0.17       -2.69      4.37 o 
 -13   1  22       18.71       21.28      7.38 o 
 -12   1  22        2.67        3.13      4.16 o 
 -11   1  22      162.17      196.66     11.20 o 
 -10   1  22        1.53        4.19      3.78 o 
  -9   1  22       22.88       27.92      5.47 o 
  -8   1  22        0.11       -3.72      3.72 o 
  -7   1  22       61.62       52.50      6.28 o 
  -6   1  22      123.78      136.90      9.54 o 
  -5   1  22       57.68       56.51      6.45 o 
  -4   1  22       98.65      100.17      6.68 o 
  -3   1  22      100.40      113.93      7.56 o 
  -2   1  22       72.01       71.00      5.70 o 
  -1   1  22        3.71        6.42      3.17 o 
   0   1  22      152.02      153.21      8.81 o 
   1   1  22        0.81        6.32      3.48 o 
   2   1  22      152.24      170.05      8.64 o 
   3   1  22       32.52       26.67      5.79 o 
   4   1  22       60.37       51.29      6.44 o 
   5   1  22      342.64      347.03     14.04 o 
   6   1  22       13.62       13.64      5.26 o 
   7   1  22       86.99       69.28      8.73 o 
   8   1  22       20.13       12.31      7.99 o 
   9   1  22       43.17       60.04      9.53 o 
  10   1  22        2.64        6.94      6.88 o 
 -13   2  22        0.10        1.65      6.83 o 
 -12   2  22        1.91       -1.89      8.88 o 
 -11   2  22       10.11        5.76      7.28 o 
 -10   2  22        7.69        3.76      5.56 o 
  -9   2  22        0.42        3.10      5.05 o 
  -8   2  22       53.22       44.36      6.43 o 
  -7   2  22       14.57       14.32      4.53 o 
  -6   2  22       29.56       22.88      4.89 o 
  -5   2  22      341.12      339.22     11.82 o 
  -4   2  22      429.15      409.90     11.09 o 
  -3   2  22      700.06      694.42     19.38 o 
  -2   2  22        0.26        0.20      3.37 o 
  -1   2  22      354.11      351.12     14.80 o 
   0   2  22        8.23        3.55      3.69 o 
   1   2  22      300.22      320.19     11.92 o 
   2   2  22        4.61       -0.35      4.18 o 
   3   2  22      151.03      144.82     11.45 o 
   4   2  22        6.53        9.40      5.48 o 
   5   2  22        7.03       -3.05      5.77 o 
   6   2  22        0.13        1.19      6.47 o 
   7   2  22        0.28       -1.08     10.67 o 
   8   2  22        0.24       -5.12      5.12 o 
 -11   3  22        4.17        6.83      8.16 o 
 -10   3  22        0.02        7.24      7.47 o 
  -9   3  22        1.04       -0.50      5.92 o 
  -8   3  22        1.06       -0.47      7.44 o 
  -7   3  22        0.00       -6.21      6.21 o 
  -6   3  22        0.76       -6.30      6.30 o 
  -5   3  22        1.01        2.18      6.59 o 
  -4   3  22       51.41       60.11      9.60 o 
  -3   3  22       20.27       12.10      5.66 o 
  -2   3  22        2.78        3.71      5.20 o 
  -1   3  22        0.19        3.65      4.90 o 
   0   3  22       13.16        9.05      5.42 o 
   1   3  22       38.36       22.09      9.59 o 
   2   3  22        7.68        6.48      5.76 o 
   3   3  22        0.36       -3.47      5.59 o 
   4   3  22        0.01       -0.12      7.40 o 
   5   3  22        5.03        0.12      8.44 o 
   6   3  22        5.29        9.72      9.14 o 
  -5   4  22        1.55       -0.62      8.22 o 
  -4   4  22        1.95        0.26     10.63 o 
  -3   4  22        0.03       -2.04      7.32 o 
  -2   4  22        8.26        0.64      6.53 o 
  -1   4  22        2.30        1.69      6.61 o 
   0   4  22        0.77       -6.87      6.87 o 
   1   4  22        1.02       -5.77      6.03 o 
 -13   0  23        4.23       -4.10      6.04 o 
 -11   0  23      231.42      240.91     15.34 o 
  -9   0  23      190.91      170.93     14.74 o 
  -7   0  23       84.15       72.27      9.85 o 
  -5   0  23      141.86      162.53     11.41 o 
  -3   0  23      450.37      452.50     15.85 o 
  -1   0  23        2.33        1.17      4.10 o 
   1   0  23      326.10      354.75     14.51 o 
   3   0  23      192.79      212.17     14.56 o 
   5   0  23        3.05       -5.49     10.00 o 
   7   0  23       11.83       14.82      8.38 o 
   9   0  23        8.90        9.91      9.24 o 
 -14   1  23       28.96       17.68      6.34 o 
 -13   1  23       31.61       29.19      6.62 o 
 -12   1  23        4.17        4.38      4.85 o 
 -11   1  23        8.75        7.88      4.51 o 
 -10   1  23       93.70       95.09      9.01 o 
  -9   1  23      273.58      299.80     13.92 o 
  -8   1  23        6.96        9.99      4.52 o 
  -7   1  23      295.35      278.40     13.56 o 
  -6   1  23       50.68       29.44      7.42 o 
  -5   1  23      172.87      151.24     12.57 o 
  -4   1  23      743.65      717.88     14.05 o 
  -3   1  23       99.61       93.27      8.74 o 
  -2   1  23       20.37       21.05      3.79 o 
  -1   1  23       47.00       43.28      4.70 o 
   0   1  23       53.02       60.07      8.52 o 
   1   1  23      176.70      169.18     10.07 o 
   2   1  23       21.33       22.22      5.05 o 
   3   1  23      182.49      173.03     10.29 o 
   4   1  23        2.90        0.22      4.08 o 
   5   1  23      274.70      322.71     14.22 o 
   6   1  23      178.47      181.54     15.21 o 
   7   1  23       65.17       72.01      9.03 o 
   8   1  23        3.26       -0.74      6.03 o 
   9   1  23       35.51       36.79      8.67 o 
 -13   2  23       17.11       24.44      8.88 o 
 -12   2  23       22.97       22.94     12.06 o 
 -11   2  23        5.17        3.79      6.83 o 
 -10   2  23       25.79       16.53      6.16 o 
  -9   2  23       64.94       68.65      8.40 o 
  -8   2  23       13.71        4.38      4.67 o 
  -7   2  23       31.26       26.73      5.60 o 
  -6   2  23       28.23       25.84      5.09 o 
  -5   2  23       16.80       13.11      4.55 o 
  -4   2  23       58.68       42.41      5.07 o 
  -3   2  23       64.21       71.93      6.68 o 
  -2   2  23       12.56       14.83      4.27 o 
  -1   2  23       10.94       10.05      4.77 o 
   0   2  23       51.22       47.70      5.93 o 
   1   2  23      243.22      240.33     12.40 o 
   2   2  23        4.33        4.69      4.93 o 
   3   2  23       16.77       21.26     10.80 o 
   4   2  23       77.14       79.98     10.83 o 
   5   2  23        1.66        4.04      6.59 o 
   6   2  23        2.02        1.58      7.24 o 
   7   2  23       18.77       14.23      6.73 o 
   8   2  23        0.22      -11.85     11.85 o 
 -10   3  23        3.49        2.47      7.94 o 
  -9   3  23       21.75       21.18      9.60 o 
  -8   3  23        0.17       -6.66      7.20 o 
  -7   3  23       32.27       47.06     10.07 o 
  -6   3  23       25.13       41.73     11.31 o 
  -5   3  23        1.34        9.66      7.21 o 
  -4   3  23       12.23       12.93      8.63 o 
  -3   3  23       43.62       58.07      8.39 o 
  -2   3  23       26.40       25.46      6.75 o 
  -1   3  23        0.00       -2.90      5.39 o 
   0   3  23       92.77       94.00     11.48 o 
   1   3  23       39.71       39.26      8.32 o 
   2   3  23       62.32       46.76      8.94 o 
   3   3  23       39.88       20.01     10.14 o 
   4   3  23        3.41        0.69      8.10 o 
   5   3  23        0.72        8.98      8.65 o 
 -14   0  24      136.35      123.31     14.29 o 
 -12   0  24      166.05      181.48     15.80 o 
 -10   0  24        6.60        5.42      5.33 o 
  -8   0  24       55.11       47.92      9.03 o 
  -6   0  24      167.00      189.24     12.53 o 
  -4   0  24      282.99      316.35     16.61 o 
  -2   0  24      137.56      153.60     11.30 o 
   0   0  24        7.46        6.42      4.91 o 
   2   0  24      105.91      100.76     18.34 o 
   4   0  24       12.06       14.80     12.03 o 
   6   0  24        0.29        5.09      8.92 o 
   8   0  24        8.60       11.90     12.22 o 
 -13   1  24      142.73      140.78     11.48 o 
 -12   1  24        0.78        3.06      5.12 o 
 -11   1  24      262.02      268.73     14.78 o 
 -10   1  24       30.76       32.39      6.60 o 
  -9   1  24       48.89       39.77      6.33 o 
  -8   1  24       15.94        1.61      4.92 o 
  -7   1  24       19.59       19.61      7.09 o 
  -6   1  24      271.86      247.31     13.54 o 
  -5   1  24      216.20      217.95     10.38 o 
  -4   1  24        8.01        8.93      4.09 o 
  -3   1  24      335.80      340.71     11.11 o 
  -2   1  24        3.65        3.09      3.30 o 
  -1   1  24      131.81      127.90     10.53 o 
   0   1  24      136.25      126.36      9.85 o 
   1   1  24       49.72       41.59      7.51 o 
   2   1  24       92.04       98.41      9.73 o 
   3   1  24        0.11       -4.44      4.44 o 
   4   1  24       12.92       11.85      5.83 o 
   5   1  24       27.58       27.99      7.11 o 
   6   1  24       43.32       34.52      6.98 o 
   7   1  24        8.71       11.74      6.26 o 
   8   1  24        1.10       10.73      7.21 o 
 -12   2  24       18.99       34.82     12.22 o 
 -11   2  24       16.13       13.69      7.57 o 
 -10   2  24      112.56      118.51     13.62 o 
  -9   2  24        0.08        2.68      5.64 o 
  -8   2  24        5.40       -1.60      4.71 o 
  -7   2  24      203.73      205.76     11.70 o 
  -6   2  24        0.37       -2.65      4.01 o 
  -5   2  24       47.99       41.32      7.04 o 
  -4   2  24      218.42      216.65     13.40 o 
  -3   2  24        9.48        0.99      3.65 o 
  -2   2  24        7.41        4.27      3.90 o 
  -1   2  24        0.06        1.51      3.91 o 
   0   2  24       20.45       21.70      5.00 o 
   1   2  24        2.78        2.29      4.22 o 
   2   2  24       26.89       24.16      7.11 o 
   3   2  24        5.03        6.46      6.15 o 
   4   2  24       22.03       16.41     10.18 o 
   5   2  24      135.10      141.32     15.63 o 
   6   2  24       81.96       88.17     35.21 o 
   7   2  24        0.69        9.91      7.82 o 
  -9   3  24        3.58       -1.58      7.93 o 
  -8   3  24       13.01       12.36      7.71 o 
  -7   3  24        0.84       -6.26      6.78 o 
  -6   3  24        0.00        4.74      7.13 o 
  -5   3  24        9.37        3.83      6.93 o 
  -4   3  24        0.39       -0.78      6.74 o 
  -3   3  24       45.66       69.19     11.03 o 
  -2   3  24        0.00        0.10      5.50 o 
  -1   3  24       25.84       28.52      7.69 o 
   0   3  24        0.86       -4.10      6.65 o 
   1   3  24        8.10        9.87      6.61 o 
   2   3  24        0.77        1.72      6.14 o 
   3   3  24        4.75        5.20      7.98 o 
   4   3  24        7.58        9.55      8.23 o 
 -13   0  25        0.15        3.82      7.04 o 
 -11   0  25       95.01       95.28     11.86 o 
  -9   0  25       85.11      121.34     21.25 o 
  -7   0  25      280.22      321.13     27.89 o 
  -5   0  25      399.17      398.99     24.05 o 
  -3   0  25        0.11       -0.71      4.44 o 
  -1   0  25       11.24        6.83      4.81 o 
   1   0  25        0.03       -0.16      5.34 o 
   3   0  25       10.65       12.08      6.50 o 
   5   0  25        0.65       -3.13     11.41 o 
   7   0  25        8.14       -7.67      7.67 o 
 -13   1  25       25.80       22.97      7.23 o 
 -12   1  25        0.11        6.58      5.93 o 
 -11   1  25       63.87       79.04      9.93 o 
 -10   1  25        0.30        5.50      5.25 o 
  -9   1  25        4.48       12.20      5.52 o 
  -8   1  25       74.31       56.69      7.14 o 
  -7   1  25       60.56       50.33      7.56 o 
  -6   1  25      154.79      162.23     11.38 o 
  -5   1  25      160.18      165.76     10.33 o 
  -4   1  25       48.45       42.44      5.59 o 
  -3   1  25       12.94       12.47      4.28 o 
  -2   1  25       29.79       19.52      4.42 o 
  -1   1  25        0.00        2.81      3.84 o 
   0   1  25       74.29       89.71      9.79 o 
   1   1  25       25.03       25.88      6.31 o 
   2   1  25       29.27       30.55      8.01 o 
   3   1  25       66.90       52.55     13.69 o 
   4   1  25       59.03       43.63      7.90 o 
   5   1  25       11.59       13.07      6.26 o 
   6   1  25       51.51       56.06     14.02 o 
   7   1  25       28.57       14.46      8.37 o 
 -11   2  25        4.56       13.52     11.10 o 
 -10   2  25       15.21       11.24      8.22 o 
  -9   2  25       37.94       43.04      8.64 o 
  -8   2  25       82.90       70.72     10.07 o 
  -7   2  25       37.69       34.99      6.28 o 
  -6   2  25        0.01       -4.04      4.04 o 
  -5   2  25       30.80       18.61      6.00 o 
  -4   2  25        6.98        8.51      5.35 o 
  -3   2  25      101.50       98.89      8.47 o 
  -2   2  25      119.73      115.05      8.83 o 
  -1   2  25        0.67        2.32      4.53 o 
   0   2  25      104.27       83.26      8.00 o 
   1   2  25       50.50       58.58      7.91 o 
   2   2  25        0.03       -0.62      5.75 o 
   3   2  25        5.08        0.98      6.60 o 
   4   2  25        0.28       17.15     27.14 o 
   5   2  25        0.41        3.55      9.42 o 
   6   2  25        5.35       13.42      8.01 o 
  -8   3  25        1.30       15.71      8.73 o 
  -7   3  25       41.00       59.20     16.72 o 
  -6   3  25        0.34       -6.18      6.18 o 
  -5   3  25       30.23        6.60      8.48 o 
  -4   3  25       26.88        4.16     10.74 o 
  -3   3  25      101.66       92.09     12.63 o 
  -2   3  25        0.79       -1.70      5.77 o 
  -1   3  25        0.22        3.62      5.91 o 
   0   3  25        3.47        7.12      6.54 o 
   1   3  25        1.62        4.62      6.66 o 
   2   3  25       17.86       16.27      7.20 o 
   3   3  25        0.01       -6.80      6.80 o 
 -12   0  26      250.59      270.17     19.66 o 
 -10   0  26      277.77      254.89     22.58 o 
  -8   0  26       37.82       63.60     15.28 o 
  -6   0  26        4.56       -4.85      5.59 o 
  -4   0  26        0.92        0.71      4.70 o 
  -2   0  26       38.14       36.65      8.05 o 
   0   0  26      143.17      163.69     13.92 o 
   2   0  26       23.48       32.53      8.70 o 
   4   0  26        0.01        2.45      7.94 o 
   6   0  26       53.61       17.47     13.68 o 
 -12   1  26        0.21        2.69      5.99 o 
 -11   1  26        1.05        3.53      5.81 o 
 -10   1  26       45.82       46.63      8.20 o 
  -9   1  26       10.76       23.05      6.64 o 
  -8   1  26       73.84       66.46     12.33 o 
  -7   1  26        0.64       -6.50      6.50 o 
  -6   1  26      227.13      217.54     15.87 o 
  -5   1  26       44.91       53.00      6.85 o 
  -4   1  26      273.41      287.04     15.83 o 
  -3   1  26       17.45       15.56      4.86 o 
  -2   1  26        3.79        1.57      4.13 o 
  -1   1  26      211.78      198.66     10.88 o 
   0   1  26        6.24       13.17      5.39 o 
   1   1  26      362.75      378.06     15.09 o 
   2   1  26       65.63       69.49      8.06 o 
   3   1  26        2.08       -0.44      5.53 o 
   4   1  26       70.49       77.84     11.55 o 
   5   1  26        1.48        6.24      8.66 o 
   6   1  26        0.00        7.94      9.55 o 
   7   1  26       17.41       17.72      8.76 o 
 -11   2  26       40.39       19.49      8.98 o 
 -10   2  26        3.68        5.75      7.47 o 
  -9   2  26        0.00        3.33      6.49 o 
  -8   2  26       15.54       11.33      6.95 o 
  -7   2  26        8.55       13.94      6.03 o 
  -6   2  26        0.44        2.25      4.71 o 
  -5   2  26       30.38       23.51      6.33 o 
  -4   2  26       34.53       18.94      6.22 o 
  -3   2  26       14.65       20.47      5.37 o 
  -2   2  26        3.82        0.39      4.27 o 
  -1   2  26       21.74       15.93      5.20 o 
   0   2  26        3.19        3.15      4.60 o 
   1   2  26        0.49        2.26      5.18 o 
   2   2  26        2.19       -1.60      7.04 o 
   3   2  26       29.60        9.07      9.53 o 
   4   2  26        3.33       -8.02      8.02 o 
   5   2  26        1.40       10.08      9.49 o 
  -7   3  26       10.15       10.93      8.33 o 
  -6   3  26        2.62       -3.93      7.42 o 
  -5   3  26        0.17        0.04      7.09 o 
  -4   3  26        4.32        3.50      7.38 o 
  -3   3  26        6.03        7.74      7.53 o 
  -2   3  26       28.51       36.44      7.75 o 
  -1   3  26       89.44       84.50     10.63 o 
   0   3  26        0.02        2.71      6.59 o 
   1   3  26        0.48       -3.88      6.59 o 
 -11   0  27        3.05        0.31      8.14 o 
  -9   0  27        6.73       16.18      9.31 o 
  -7   0  27      519.02      569.01     23.71 o 
  -5   0  27      219.21      240.94     15.08 o 
  -3   0  27        8.62       -1.76      7.64 o 
  -1   0  27       41.32       23.37      7.55 o 
   1   0  27        9.19       16.70      6.78 o 
   3   0  27       10.29       17.36      9.94 o 
   5   0  27       12.37        1.45     11.02 o 
 -12   1  27        3.18        5.73      6.03 o 
 -11   1  27       20.18       23.64      7.13 o 
 -10   1  27        5.85        4.75      5.77 o 
  -9   1  27        8.76        4.46      5.88 o 
  -8   1  27       17.86        9.74      6.30 o 
  -7   1  27       57.31       47.75      9.85 o 
  -6   1  27       84.15       66.24      8.96 o 
  -5   1  27       94.00       93.26     12.25 o 
  -4   1  27      110.88      118.14      9.81 o 
  -3   1  27      108.39      103.40      9.21 o 
  -2   1  27        8.42       16.81      6.93 o 
  -1   1  27        7.20        6.84      4.84 o 
   0   1  27       11.41       12.26      5.85 o 
   1   1  27       61.90       38.72     10.50 o 
   2   1  27       63.12       73.85     10.06 o 
   3   1  27       12.90       -3.49      6.41 o 
   4   1  27       10.88       10.47      7.70 o 
   5   1  27       32.50       35.37      9.75 o 
   6   1  27       12.77        7.30      7.99 o 
 -10   2  27       27.19       23.30     10.19 o 
  -9   2  27       33.31       26.33      9.42 o 
  -8   2  27       52.10       54.79     10.24 o 
  -7   2  27        0.04        1.48      5.52 o 
  -6   2  27       19.15        8.23      7.26 o 
  -5   2  27        1.10        1.94      5.36 o 
  -4   2  27        0.02       -4.67      4.67 o 
  -3   2  27       63.21       52.05      7.99 o 
  -2   2  27        3.35        0.93      4.73 o 
  -1   2  27        0.01        4.99      4.61 o 
   0   2  27        4.26        0.70      5.61 o 
   1   2  27        0.03       -4.07      7.85 o 
   2   2  27        0.08        7.77      8.62 o 
   3   2  27       20.44       34.45     11.17 o 
   4   2  27       57.12       66.19     14.32 o 
  -5   3  27        8.46       12.48      8.79 o 
  -4   3  27        7.95        2.45      7.50 o 
  -3   3  27       73.93       68.46     11.98 o 
  -2   3  27        3.41        5.02      6.45 o 
  -1   3  27        0.13        9.61      6.75 o 
 -10   0  28       20.69       22.97     17.87 o 
  -8   0  28        4.25       -1.01      6.81 o 
  -6   0  28      276.19      306.01     24.08 o 
  -4   0  28       22.35       31.05      8.31 o 
  -2   0  28        9.06        3.77      5.90 o 
   0   0  28      132.84      159.13     14.54 o 
   2   0  28       51.21       48.58     11.23 o 
   4   0  28       16.51        1.26     11.75 o 
 -11   1  28       24.30       21.86      7.70 o 
 -10   1  28       27.96       26.42      7.41 o 
  -9   1  28        4.22        4.91      5.96 o 
  -8   1  28       64.41       45.34      9.37 o 
  -7   1  28       28.43       26.45      7.38 o 
  -6   1  28        0.04        2.34      6.61 o 
  -5   1  28        0.36       -0.16      6.39 o 
  -4   1  28       25.30       25.78      9.42 o 
  -3   1  28        0.03       -4.60      5.01 o 
  -2   1  28        3.03        8.41      5.29 o 
  -1   1  28      106.52      103.43     10.95 o 
   0   1  28        6.23        0.75      5.10 o 
   1   1  28      117.60      134.21     12.14 o 
   2   1  28       38.32       38.33     10.82 o 
   3   1  28        2.12        2.19      7.11 o 
   4   1  28        0.33       -4.40      6.95 o 
   5   1  28        6.68       15.56      8.11 o 
  -9   2  28        0.55       -0.78      7.23 o 
  -8   2  28        0.70       10.30      8.01 o 
  -7   2  28       18.58       15.01      6.93 o 
  -6   2  28        0.76       -1.78      6.63 o 
  -5   2  28       25.09       30.69      8.57 o 
  -4   2  28       13.85       15.20      6.41 o 
  -3   2  28       12.37        7.51      4.89 o 
  -2   2  28       18.15        7.89      5.39 o 
  -1   2  28        1.84        4.67      5.35 o 
   0   2  28       53.92       43.78      8.47 o 
   1   2  28       13.02        1.90      8.60 o 
   2   2  28        0.13        3.35      8.90 o 
   3   2  28       30.97       32.40     11.73 o 
  -9   0  29       29.91       19.34     17.85 o 
  -7   0  29      116.73      122.73     17.58 o 
  -5   0  29       10.70       10.53      6.97 o 
  -3   0  29       33.57       53.79      9.59 o 
  -1   0  29        8.80        5.89      6.95 o 
   1   0  29        0.19       10.32      7.18 o 
   3   0  29       78.73       78.04     19.36 o 
 -10   1  29       13.01       14.67      7.15 o 
  -9   1  29        5.07        5.19      6.37 o 
  -8   1  29       21.96       16.75      6.80 o 
  -7   1  29       15.98       14.91      6.79 o 
  -6   1  29        6.32        0.28      5.46 o 
  -5   1  29       44.52       28.25      9.09 o 
  -4   1  29        0.41       -1.04      5.82 o 
  -3   1  29        0.16       -5.15      5.15 o 
  -2   1  29        0.29        3.65      6.41 o 
  -1   1  29        2.38        5.28      6.03 o 
   0   1  29       16.32       28.07      7.19 o 
   1   1  29       41.23       45.58      8.18 o 
   2   1  29        3.64       -0.09      6.74 o 
   3   1  29        7.50       -0.25      7.49 o 
  -7   2  29        0.35       -6.56      6.56 o 
  -6   2  29        0.92       -4.17      7.53 o 
  -5   2  29       12.27        3.55      7.46 o 
  -4   2  29       20.89       15.94     10.18 o 
  -3   2  29       19.90       19.70      9.91 o 
  -2   2  29        0.20        3.34      5.66 o 
  -1   2  29       11.38        8.97      7.17 o 
   0   2  29        1.61        3.49      6.87 o 
   1   2  29        3.48       -8.43      8.49 o 
  -8   0  30       36.12       42.51     12.54 o 
  -6   0  30      266.40      280.65     24.34 o 
  -4   0  30        9.22       -0.33      6.98 o 
  -2   0  30        2.72       -0.76      6.22 o 
   0   0  30       61.67       76.88     14.08 o 
   2   0  30       59.27       65.55     14.27 o 
  -9   1  30        0.01       -6.17      6.79 o 
  -8   1  30       12.54       11.54      7.00 o 
  -7   1  30      112.41      148.56     13.36 o 
  -6   1  30        0.45        3.09      5.88 o 
  -5   1  30       68.24       72.59      9.87 o 
  -4   1  30        3.39        4.40      7.02 o 
  -3   1  30        6.05        9.96      5.70 o 
  -2   1  30        7.44        4.89      7.13 o 
  -1   1  30        6.42        5.27      6.17 o 
   0   1  30        0.79        0.84      5.73 o 
   1   1  30       10.85       21.24      8.77 o 
   2   1  30       28.60       23.15     13.94 o 
  -5   2  30        2.27        3.01      9.20 o 
  -4   2  30       46.37       50.09     12.69 o 
  -3   2  30       20.97       45.37     17.78 o 
  -2   2  30        3.67        8.39      7.25 o 
  -7   0  31      185.51      194.29     48.87 o 
  -5   0  31      140.16      131.31     17.84 o 
  -3   0  31       25.04       10.50      7.56 o 
  -1   0  31      167.57      166.64     24.03 o 
   1   0  31      159.02      170.79     15.84 o 
  -7   1  31        7.67       -4.04      6.13 o 
  -6   1  31        1.73       -0.86      5.76 o 
  -5   1  31       17.83       20.15      6.99 o 
  -4   1  31        4.40        5.56      5.96 o 
  -3   1  31        0.03       -4.63      6.17 o 
  -2   1  31        9.20       10.22      6.82 o 
  -1   1  31        4.26        5.80      6.62 o 
   0   1  31        0.14        1.87      6.36 o 
  -6   0  32      177.65      191.68     21.74 o 
  -4   0  32        7.19       10.34      8.05 o 
  -2   0  32       30.64       38.73     10.08 o 
                                                 
